# Supplementary material for: S-Benzyl­isothio­uronium nitrate
Source: Acta Crystallogr Sect E Struct Rep Online. 2008 Aug 23;64(Pt 9):o1805. doi: 10.1107/S1600536808026512 (PMC2960628; doi:10.1107/S1600536808026512)
Supplement: Supplementary file 1 [file e-64-o1805-sup1.cif]

##############################################################################
###                                                                        ###
###        Electronic paper (Acta Crystallographica Section E)             ###
###                                                                        ###
##############################################################################
#                                                                            #
# This CIF contains the data in a paper accepted for publication in Acta     #
# Crystallographica Section E. It conforms to the requirements of Notes      #
# for Authors for Section E, and has been peer reviewed under the auspices   #
# of the IUCr Commission on Journals.                                        #
#                                                                            #
# Full details of the Crystallographic Information File format               #
# are given in the paper "The Crystallographic Information File (CIF):       #
# a New Standard Archive File for Crystallography" by S. R. Hall, F. H.      #
# Allen and I. D. Brown [Acta Cryst. (1991), A47, 655-685].                  #
#                                                                            #
# The current version of the core CIF dictionary is obtainable from          #
# ftp://ftp.iucr.org/pub/cif_core.dic. The current version number is 2.4.    #
#                                                                            #
# Software is freely available for graphical display of the structure(s) in  #
# this CIF.  For information consult the CIF home page http://www.iucr.org/  #
# cif/home.html                                                              #
#                                                                            #
# This file may be used for bona fide research purposes within the           #
# scientific community so long as proper attribution is given to the journal # 
# article from which it was obtained.                                        #
#                                                                            #
##############################################################################
                                             
data_I
_audit_creation_method     SHELXL-97
_chemical_name_systematic
;
<i>S</i>-Benzylisothiouronium nitrate
;
_chemical_name_common     ?
_chemical_formula_moiety     'C8 H11 N2 S +, N O3 -'
_chemical_formula_sum     'C8 H11 N3 O3 S'
_chemical_formula_iupac     'C8 H11 N2 S +, N O3 -'
_chemical_formula_weight     229.26
_chemical_melting_point     ?
_symmetry_cell_setting     Monoclinic
_symmetry_space_group_name_H-M     'P 21/c'
_symmetry_space_group_name_Hall     '-P 2ybc'
loop_
    _symmetry_equiv_pos_as_xyz
    'x, y, z'
    '-x, y+1/2, -z+1/2'
    '-x, -y, -z'
    'x, -y-1/2, z-1/2'
_cell_length_a     5.8569(4)
_cell_length_b     7.5931(5)
_cell_length_c     23.9488(16)
_cell_angle_alpha     90.00
_cell_angle_beta     93.3040(10)
_cell_angle_gamma     90.00
_cell_volume     1063.28(12)
_cell_formula_units_Z     4
_cell_measurement_reflns_used     1296
_cell_measurement_theta_min     1.70
_cell_measurement_theta_max     27.97
_cell_measurement_temperature     293(2)
_exptl_crystal_description     needle
_exptl_crystal_colour     colorless
_exptl_crystal_size_max     0.25
_exptl_crystal_size_mid     0.21
_exptl_crystal_size_min     0.20
_exptl_crystal_density_diffrn     1.432
_exptl_crystal_density_meas     ?
_exptl_crystal_density_method     'not measured'
_exptl_crystal_F_000     480
_exptl_absorpt_coefficient_mu     0.296
_exptl_absorpt_correction_type     none
_exptl_absorpt_process_details     ?
_exptl_absorpt_correction_T_min     ?
_exptl_absorpt_correction_T_max     ?
_exptl_special_details
;
;
_diffrn_ambient_temperature     293(2)
_diffrn_radiation_type     MoK\a
_diffrn_radiation_wavelength     0.71073
_diffrn_radiation_source     'fine-focus sealed tube'
_diffrn_radiation_monochromator     graphite
_diffrn_measurement_device_type     'Bruker SMART APEXCCD area-detector'
_diffrn_measurement_device     'Bruker SMART APEX'
_diffrn_measurement_method     \w
_diffrn_detector_area_resol_mean     ?
_diffrn_reflns_number     11620
_diffrn_reflns_av_R_equivalents     0.0205
_diffrn_reflns_av_sigmaI/netI     0.0148
_diffrn_reflns_theta_min     1.70
_diffrn_reflns_theta_max     27.97
_diffrn_reflns_theta_full     27.97
_diffrn_measured_fraction_theta_max     0.974
_diffrn_measured_fraction_theta_full     0.974
_diffrn_reflns_limit_h_min     -7
_diffrn_reflns_limit_h_max     7
_diffrn_reflns_limit_k_min     -10
_diffrn_reflns_limit_k_max     9
_diffrn_reflns_limit_l_min     -31
_diffrn_reflns_limit_l_max     30
_diffrn_standards_number     0
_diffrn_standards_interval_count     ?
_diffrn_standards_interval_time     ?
_diffrn_standards_decay_%     ?
_refine_special_details
;
Refinement of <i>F</i>\^2\^ against ALL reflections. The weighted
<i>R</i>-factor <i>wR</i> and goodness of fit <i>S</i> are based on
<i>F</i>\^2\^, conventional <i>R</i>-factors <i>R</i> are based on <i>F</i>,
with <i>F</i> set to zero for negative <i>F</i>\^2\^. The threshold expression
of <i>F</i>\^2\^ > \s(<i>F</i>\^2\^) is used only for calculating
<i>R</i>-factors(gt) <i>etc</i>. and is not relevant to the choice of
reflections for refinement. <i>R</i>-factors based on <i>F</i>\^2\^ are
statistically about twice as large as those based on <i>F</i>, and <i>R</i>-
factors based on ALL data will be even larger.
;
_reflns_number_total     2492
_reflns_number_gt     2282
_reflns_threshold_expression     I>2\s(I)
_refine_ls_structure_factor_coef     Fsqd
_refine_ls_matrix_type     full
_refine_ls_R_factor_all     0.0772
_refine_ls_R_factor_gt     0.0739
_refine_ls_wR_factor_gt     0.2237
_refine_ls_wR_factor_ref     0.2288
_refine_ls_goodness_of_fit_ref     0.998
_refine_ls_restrained_S_all     0.998
_refine_ls_number_reflns     2492
_refine_ls_number_parameters     136
_refine_ls_number_restraints     0
_refine_ls_hydrogen_treatment     constr
_refine_ls_weighting_scheme     calc
_refine_ls_weighting_details
        'calc w=1/[\s^2^(Fo^2^)+(0.1605P)^2^+0.7215P], where P=(Fo^2^+2Fc^2^)/3'
_atom_sites_solution_hydrogens     geom
_atom_sites_solution_primary     direct
_atom_sites_solution_secondary     difmap
_refine_ls_shift/su_max     0.000
_refine_ls_shift/su_mean     0.000
_refine_diff_density_max     1.078
_refine_diff_density_min     -0.787
_refine_ls_extinction_method     none
_refine_ls_extinction_coef     ?
loop_
    _atom_type_symbol
    _atom_type_description
    _atom_type_scat_dispersion_real
    _atom_type_scat_dispersion_imag
    _atom_type_scat_source
    'C' 'C' 0.0033 0.0016
                         'International Tables Vol C Tables 4.2.6.8 and 6.1.1.4'
    'H' 'H' 0.0000 0.0000
                         'International Tables Vol C Tables 4.2.6.8 and 6.1.1.4'
    'N' 'N' 0.0061 0.0033
                         'International Tables Vol C Tables 4.2.6.8 and 6.1.1.4'
    'O' 'O' 0.0106 0.0060
                         'International Tables Vol C Tables 4.2.6.8 and 6.1.1.4'
    'S' 'S' 0.1246 0.1234
                         'International Tables Vol C Tables 4.2.6.8 and 6.1.1.4'
_computing_data_collection     'SMART (Bruker, 2001)'
_computing_cell_refinement     'SAINT (Bruker, 2001)'
_computing_data_reduction     'SAINT (Bruker, 2001)'
_computing_structure_solution     'SHELXS97 (Sheldrick, 2008)'
_computing_structure_refinement     'SHELXL97 (Sheldrick, 2008)'
_computing_molecular_graphics     'PLATON (Spek, 2003)'
_computing_publication_material
                         'SHELXL97 (Sheldrick, 2008) and PARST (Nardelli, 1995)'
loop_
    _atom_site_type_symbol
    _atom_site_label
    _atom_site_fract_x
    _atom_site_fract_y
    _atom_site_fract_z
    _atom_site_U_iso_or_equiv
    _atom_site_adp_type
    _atom_site_calc_flag
    _atom_site_refinement_flags
    _atom_site_occupancy
    _atom_site_disorder_assembly
    _atom_site_disorder_group
    C C1 0.4484(5) -0.0528(3) 0.25594(13) 0.0508(6) Uani d . 1 . .
    H H1 0.5878 0.0053 0.2547 0.061 Uiso calc R 1 . .
    C C2 0.3462(6) -0.0682(4) 0.30628(13) 0.0593(7) Uani d . 1 . .
    H H2 0.4173 -0.0216 0.3387 0.071 Uiso calc R 1 . .
    C C3 0.1385(6) -0.1527(4) 0.30829(13) 0.0604(7) Uani d . 1 . .
    H H3 0.0683 -0.1617 0.3420 0.072 Uiso calc R 1 . .
    C C4 0.0359(5) -0.2230(4) 0.26081(14) 0.0582(7) Uani d . 1 . .
    H H4 -0.1030 -0.2815 0.2626 0.070 Uiso calc R 1 . .
    C C5 0.1357(4) -0.2085(3) 0.21013(12) 0.0498(6) Uani d . 1 . .
    H H5 0.0632 -0.2555 0.1779 0.060 Uiso calc R 1 . .
    C C6 0.3459(4) -0.1230(3) 0.20739(11) 0.0429(5) Uani d . 1 . .
    C C7 0.4602(5) -0.1054(4) 0.15294(12) 0.0552(7) Uani d . 1 . .
    H H7A 0.4431 -0.2135 0.1316 0.066 Uiso calc R 1 . .
    H H7B 0.6222 -0.0821 0.1600 0.066 Uiso calc R 1 . .
    C C8 0.5290(4) 0.1362(3) 0.06841(10) 0.0436(5) Uani d . 1 . .
    N N1 0.7023(4) 0.0351(3) 0.05812(10) 0.0574(6) Uani d . 1 . .
    H H1A 0.8017 0.0699 0.0355 0.069 Uiso calc R 1 . .
    H H1B 0.7168 -0.0662 0.0740 0.069 Uiso calc R 1 . .
    N N2 0.5046(4) 0.2908(3) 0.04458(10) 0.0563(6) Uani d . 1 . .
    H H2A 0.6031 0.3268 0.0219 0.068 Uiso calc R 1 . .
    H H2B 0.3900 0.3563 0.0516 0.068 Uiso calc R 1 . .
    N N3 0.9654(5) 0.3266(4) -0.04824(12) 0.0660(7) Uani d . 1 . .
    O O1 0.7787(6) 0.3965(5) -0.05407(17) 0.1137(13) Uani d . 1 . .
    O O2 1.0010(6) 0.2296(5) -0.00529(14) 0.0993(10) Uani d . 1 . .
    O O3 1.1270(5) 0.3341(4) -0.07925(11) 0.0832(8) Uani d . 1 . .
    S S1 0.32436(11) 0.07656(10) 0.11423(3) 0.0538(3) Uani d . 1 . .
loop_
    _atom_site_aniso_label
    _atom_site_aniso_U_11
    _atom_site_aniso_U_22
    _atom_site_aniso_U_33
    _atom_site_aniso_U_12
    _atom_site_aniso_U_13
    _atom_site_aniso_U_23
    C1 0.0463(13) 0.0418(12) 0.0640(15) -0.0041(10) 0.0002(11) 0.0033(11)
    C2 0.0728(19) 0.0505(15) 0.0540(15) -0.0015(13) -0.0025(13) -0.0016(11)
    C3 0.0714(19) 0.0498(15) 0.0619(16) 0.0045(13) 0.0204(14) 0.0105(12)
    C4 0.0469(14) 0.0474(14) 0.0814(19) -0.0040(10) 0.0136(13) 0.0093(13)
    C5 0.0441(12) 0.0435(12) 0.0613(14) -0.0011(10) -0.0015(11) -0.0005(11)
    C6 0.0398(11) 0.0346(10) 0.0547(13) 0.0050(8) 0.0067(9) 0.0049(9)
    C7 0.0588(16) 0.0471(13) 0.0612(15) 0.0176(11) 0.0168(12) 0.0101(11)
    C8 0.0415(12) 0.0452(12) 0.0444(11) 0.0058(9) 0.0048(9) -0.0018(9)
    N1 0.0560(14) 0.0561(13) 0.0625(13) 0.0195(11) 0.0231(11) 0.0085(11)
    N2 0.0581(14) 0.0493(12) 0.0632(13) 0.0138(10) 0.0174(11) 0.0117(10)
    N3 0.0584(14) 0.0686(16) 0.0700(16) 0.0209(12) -0.0037(12) -0.0270(13)
    O1 0.089(2) 0.104(2) 0.146(3) 0.0491(18) -0.008(2) -0.031(2)
    O2 0.0851(19) 0.126(3) 0.0893(18) -0.0035(19) 0.0280(15) 0.0245(19)
    O3 0.0965(19) 0.0875(18) 0.0691(14) 0.0096(15) 0.0337(13) 0.0199(13)
    S1 0.0424(4) 0.0579(5) 0.0624(5) 0.0142(2) 0.0143(3) 0.0142(3)
_geom_special_details
;
All e.s.d.'s (except the e.s.d. in the dihedral angle between two l.s. planes)
are estimated using the full covariance matrix. The cell e.s.d.'s are taken
into account individually in the estimation of e.s.d.'s in distances, angles
and torsion angles; correlations between e.s.d.'s in cell parameters are only
used when they are defined by crystal symmetry. An approximate (isotropic)
treatment of cell e.s.d.'s is used for estimating e.s.d.'s involving l.s.
planes.
;
loop_
    _geom_bond_atom_site_label_1
    _geom_bond_atom_site_label_2
    _geom_bond_site_symmetry_2
    _geom_bond_distance
    _geom_bond_publ_flag
    C1 C2 . 1.381(4) ?
    C1 C6 . 1.384(4) ?
    C1 H1 . 0.9300 ?
    C2 C3 . 1.379(5) ?
    C2 H2 . 0.9300 ?
    C3 C4 . 1.364(5) ?
    C3 H3 . 0.9300 ?
    C4 C5 . 1.382(4) ?
    C4 H4 . 0.9300 ?
    C5 C6 . 1.396(3) ?
    C5 H5 . 0.9300 ?
    C6 C7 . 1.506(4) ?
    C7 S1 . 1.821(3) n
    C7 H7A . 0.9700 ?
    C7 H7B . 0.9700 ?
    C8 N1 . 1.307(3) n
    C8 N2 . 1.309(3) n
    C8 S1 . 1.731(3) n
    N1 H1A . 0.8600 ?
    N1 H1B . 0.8600 ?
    N2 H2A . 0.8600 ?
    N2 H2B . 0.8600 ?
    N3 O1 . 1.217(4) n
    N3 O3 . 1.237(4) n
    N3 O2 . 1.273(4) n
loop_
    _geom_angle_atom_site_label_1
    _geom_angle_atom_site_label_2
    _geom_angle_atom_site_label_3
    _geom_angle_site_symmetry_1
    _geom_angle_site_symmetry_3
    _geom_angle
    _geom_angle_publ_flag
    C2 C1 C6 . . 120.8(3) ?
    C2 C1 H1 . . 119.6 ?
    C6 C1 H1 . . 119.6 ?
    C1 C2 C3 . . 119.8(3) ?
    C1 C2 H2 . . 120.1 ?
    C3 C2 H2 . . 120.1 ?
    C4 C3 C2 . . 120.0(3) ?
    C4 C3 H3 . . 120.0 ?
    C2 C3 H3 . . 120.0 ?
    C3 C4 C5 . . 120.8(3) ?
    C3 C4 H4 . . 119.6 ?
    C5 C4 H4 . . 119.6 ?
    C4 C5 C6 . . 119.8(3) ?
    C4 C5 H5 . . 120.1 ?
    C6 C5 H5 . . 120.1 ?
    C1 C6 C5 . . 118.7(2) ?
    C1 C6 C7 . . 120.0(2) ?
    C5 C6 C7 . . 121.3(3) ?
    C6 C7 S1 . . 107.78(17) ?
    C6 C7 H7A . . 110.2 ?
    S1 C7 H7A . . 110.2 ?
    C6 C7 H7B . . 110.2 ?
    S1 C7 H7B . . 110.2 ?
    H7A C7 H7B . . 108.5 ?
    N1 C8 N2 . . 120.7(2) n
    N1 C8 S1 . . 122.6(2) n
    N2 C8 S1 . . 116.66(19) n
    C8 N1 H1A . . 120.0 ?
    C8 N1 H1B . . 120.0 ?
    H1A N1 H1B . . 120.0 ?
    C8 N2 H2A . . 120.0 ?
    C8 N2 H2B . . 120.0 ?
    H2A N2 H2B . . 120.0 ?
    O1 N3 O3 . . 128.7(4) n
    O1 N3 O2 . . 116.7(4) n
    O3 N3 O2 . . 114.6(3) n
    C8 S1 C7 . . 102.89(12) n
loop_
    _geom_torsion_atom_site_label_1
    _geom_torsion_atom_site_label_2
    _geom_torsion_atom_site_label_3
    _geom_torsion_atom_site_label_4
    _geom_torsion_site_symmetry_1
    _geom_torsion_site_symmetry_2
    _geom_torsion_site_symmetry_3
    _geom_torsion_site_symmetry_4
    _geom_torsion
    _geom_torsion_publ_flag
    C6 C1 C2 C3 . . . . -0.7(4) ?
    C1 C2 C3 C4 . . . . 0.9(5) ?
    C2 C3 C4 C5 . . . . -1.0(5) ?
    C3 C4 C5 C6 . . . . 0.9(4) ?
    C2 C1 C6 C5 . . . . 0.6(4) ?
    C2 C1 C6 C7 . . . . -179.8(2) ?
    C4 C5 C6 C1 . . . . -0.7(4) ?
    C4 C5 C6 C7 . . . . 179.7(2) ?
    C1 C6 C7 S1 . . . . -99.7(3) ?
    C5 C6 C7 S1 . . . . 79.9(3) ?
    N1 C8 S1 C7 . . . . 15.6(3) ?
    N2 C8 S1 C7 . . . . -163.5(2) ?
    C6 C7 S1 C8 . . . . 158.3(2) ?
loop_
    _geom_hbond_atom_site_label_D
    _geom_hbond_atom_site_label_H
    _geom_hbond_atom_site_label_A
    _geom_hbond_site_symmetry_A
    _geom_hbond_distance_DH
    _geom_hbond_distance_HA
    _geom_hbond_distance_DA
    _geom_hbond_angle_DHA
    N1 H1A O2 1_555 0.86 1.98 2.803(4) 160.0
    N1 H1B O3 3_755 0.86 2.23 3.009(4) 150.5
    N2 H2A O1 1_555 0.86 2.21 3.040(5) 163.7
    N2 H2A O2 1_555 0.86 2.56 3.240(4) 136.2
    N2 H2B O1 3_665 0.86 2.12 2.913(4) 152.4
data_global
_journal_date_recd_electronic     2008-07-25
_journal_date_accepted     2008-08-18
_journal_name_full     'Acta Crystallographica, Section E'
_journal_year     2008
_journal_volume     64
_journal_issue      9
_journal_page_first     o1805
_journal_page_last     o1805
_journal_paper_category     QO
_journal_coeditor_code     LH2669
_publ_contact_author_name     'Dr.V.Verravazhuthi'
_publ_contact_author_address
;   Department of Physics
    PSG College of Arts and Science
    Civil Aerodrome (POST)
    Coimbatore, Tamilnadu 641 014
    India
;
_publ_contact_author_email     'vv_vazhuthi@rediffmail.com'
_publ_contact_author_fax     '0422 091 257 3386'
_publ_contact_author_phone     '0422 091 257 5622'
_publ_section_title
;
<i>S</i>-Benzylisothiouronium nitrate
;
loop_
    _publ_author_name
    _publ_author_address
    'P. Hemalatha'
;     Department of Physics
      PSG College of Technology
      Coimbatore 641 004
      TamilNadu
      India
;
    'V. Veeravazhuthi'
;     Department of Physics
      PSG College of Arts and Science
      Coimbatore 641 014
      TamilNadu
      India
;
