# Supplementary material for: S-Benzyl­isothio­uronium nitrate
Source: Acta Crystallogr Sect E Struct Rep Online. 2008 Aug 23;64(Pt 9):o1805. doi: 10.1107/S1600536808026512 (PMC2960628; doi:10.1107/S1600536808026512)
Supplement: Supplementary file 2 [file e-64-o1805-Isup2.hkl]

#
# h,k,l, Fo-squared, and sigma(Fo-squared) 
#
data_I
_shelx_title ' FLch06_AMP2_8_120K in 'P 21/c'
_shelx_refln_list_code          4
_shelx_F_calc_maximum      269.57
_exptl_crystal_F_000       480
_reflns_d_resolution_high  0.8390
 
loop_
 _symmetry_equiv_pos_as_xyz
 'x, y, z'
 '-x, y+1/2, -z+1/2'
 '-x, -y, -z'
 'x, -y-1/2, z-1/2'
 
_cell_length_a                  5.8569(4)
_cell_length_b                    7.5931(5)
_cell_length_c                    23.9488(16)
_cell_angle_alpha                 90.00
_cell_angle_beta                  93.304(1)
_cell_angle_gamma                 90.00
_cell_volume                      1063.28(12)
 
_shelx_F_squared_multiplier     1.000
 
loop_
 _refln_index_h
 _refln_index_k
 _refln_index_l
 _refln_F_squared_meas
 _refln_F_squared_sigma

  -1   0   0   53.16    1.24
   1   0   0   50.28    1.27
   1   0   0   52.46    1.35
  -1   0   0   51.44    1.21
  -2   0   0  150.78    3.50
   2   0   0  147.77    3.69
   2   0   0  154.30    3.91
  -2   0   0  155.12    3.58
  -3   0   0   71.67    1.68
  -3   0   0   69.88    1.66
   3   0   0   71.19    1.83
   3   0   0   68.50    1.74
   4   0   0    0.23    0.04
  -4   0   0    0.36    0.05
   4   0   0    0.28    0.05
  -4   0   0    0.36    0.05
   5   0   0   36.34    0.97
  -5   0   0   37.59    0.95
  -6   0   0   49.64    1.26
   6   0   0   49.46    1.29
   7   0   0    0.07    0.06
  -7   0   0    0.12    0.06
  -1  -1   0  223.19    5.17
   1  -1   0  217.24    5.45
   1  -1   0  227.25    5.29
   1   1   0  227.64    5.47
  -1  -1   0  230.55    5.33
  -1   1   0  221.95    5.16
   1   1   0  228.24    5.79
   2   1   0   26.08    0.66
   2  -1   0   25.87    0.66
  -2  -1   0   25.70    0.63
  -2   1   0   26.02    0.63
   2  -1   0   25.76    0.64
  -2  -1   0   25.85    0.64
   2  -1   0   26.91    0.69
   2   1   0   26.53    0.70
  -3  -1   0   52.73    1.27
   3   1   0   52.03    1.32
   3  -1   0   53.72    1.38
  -3   1   0   53.48    1.27
   3   1   0   53.64    1.39
   3  -1   0   51.38    1.32
   3  -1   0   53.26    1.28
  -3  -1   0   53.81    1.27
   4  -1   0    8.81    0.27
  -4   1   0    7.68    0.27
  -4   1   0    9.01    0.26
   4   1   0    9.15    0.27
   4   1   0    9.19    0.27
  -4  -1   0    9.30    0.25
  -4  -1   0    8.02    0.27
   5   1   0   17.95    0.52
  -5  -1   0   17.82    0.51
   5   1   0   17.93    0.51
   5  -1   0   17.38    0.51
  -5   1   0   18.45    0.50
  -5   1   0   18.19    0.51
   6  -1   0    0.06    0.05
  -6   1   0    0.10    0.06
   6   1   0    0.03    0.05
  -6  -1   0   -0.06    0.04
   7   1   0    0.44    0.08
  -7   1   0    0.53    0.09
   7  -1   0    0.46    0.08
  -7  -1   0    0.51    0.09
   0  -2   0   32.57    0.79
   0  -2   0   31.06    0.76
   0  -2   0   31.96    0.75
   0   2   0   31.37    0.83
   1   2   0  648.57   16.82
   1  -2   0  680.39   15.40
  -1   2   0  660.80   15.03
  -1  -2   0  672.72   15.41
   1   2   0  624.11   15.91
   2   2   0  456.79   10.78
   2  -2   0  427.05   10.76
  -2  -2   0  459.59   10.45
  -2  -2   0  438.45   10.19
  -2   2   0  440.44   10.19
   2   2   0  441.98   11.41
   2  -2   0  452.30   10.44
  -3   2   0   58.23    1.39
   3  -2   0   56.49    1.45
   3   2   0   58.79    1.54
  -3  -2   0   58.02    1.39
  -3  -2   0   57.86    1.39
   3   2   0   59.51    1.45
   3  -2   0   58.96    1.41
   4  -2   0    6.40    0.21
   4  -2   0    6.21    0.21
   4   2   0    6.06    0.22
   4   2   0    6.24    0.21
  -4  -2   0    6.28    0.22
  -4   2   0    6.47    0.22
   5  -2   0    7.19    0.26
   5   2   0    7.51    0.26
  -5  -2   0    7.28    0.27
   5   2   0    7.14    0.25
  -5   2   0    8.53    0.26
  -5   2   0    7.29    0.26
  -6  -2   0    0.26    0.07
   6  -2   0    0.24    0.06
  -6   2   0    0.47    0.08
   6   2   0    0.54    0.07
   7   2   0    0.10    0.06
  -7  -2   0    0.02    0.06
   7  -2   0    0.02    0.06
  -7   2   0    0.08    0.06
   0  -3   0    0.03    0.02
   0  -3   0   -0.02    0.02
   0  -3   0    0.07    0.02
   1   3   0    1.04    0.04
   1   3   0    1.02    0.06
  -1   3   0    0.94    0.05
   1  -3   0    1.36    0.06
  -1  -3   0    0.99    0.06
  -1  -3   0    1.03    0.05
  -1   3   0    1.06    0.06
   1  -3   0    1.18    0.05
  -2   3   0    5.26    0.17
   2   3   0    5.14    0.15
  -2  -3   0    5.15    0.15
  -2  -3   0    5.16    0.17
   2   3   0    4.95    0.18
   2  -3   0    5.24    0.16
  -3  -3   0    0.25    0.03
   3   3   0    0.11    0.03
  -3   3   0    0.19    0.04
   3  -3   0    0.10    0.03
   3  -3   0    0.16    0.04
   3   3   0    0.12    0.04
  -3  -3   0    0.16    0.04
   4  -3   0   66.95    1.67
  -4  -3   0   69.89    1.66
   4   3   0   68.02    1.82
   4   3   0   69.53    1.71
   4  -3   0   68.40    1.72
   5  -3   0   16.42    0.46
   5   3   0   16.38    0.46
  -5  -3   0   15.69    0.48
  -5   3   0   15.54    0.47
   5  -3   0   16.34    0.48
   5   3   0   16.20    0.49
   6  -3   0   -0.05    0.05
   6   3   0    0.04    0.05
  -6   3   0    0.02    0.05
   6   3   0   -0.02    0.04
  -6  -3   0    0.09    0.06
  -7  -3   0    1.40    0.14
  -7   3   0    1.39    0.14
   7  -3   0    1.42    0.12
   0   4   0   66.22    1.70
   0  -4   0   63.34    1.56
   0  -4   0   64.25    1.53
   0  -4   0   66.06    1.60
   1   4   0   54.08    1.35
   1  -4   0   56.57    1.37
   1  -4   0   54.02    1.34
   1   4   0   54.06    1.46
  -1  -4   0   55.09    1.31
  -1   4   0   56.25    1.31
  -1   4   0   55.87    1.44
  -1  -4   0   55.43    1.33
  -2  -4   0   16.44    0.44
  -2   4   0   16.67    0.44
   2   4   0   16.49    0.42
  -2  -4   0   16.08    0.42
   2   4   0   15.57    0.47
   2  -4   0   16.21    0.44
   2  -4   0   16.84    0.44
  -2   4   0   16.25    0.43
   3   4   0    0.32    0.04
   3  -4   0    0.26    0.04
   3   4   0    0.15    0.04
  -3  -4   0    0.30    0.05
   3  -4   0    0.30    0.05
  -4   4   0    4.01    0.17
  -4  -4   0    3.78    0.17
   4  -4   0    3.60    0.16
   4   4   0    3.62    0.17
   4   4   0    3.87    0.14
  -5   4   0    0.06    0.06
   5  -4   0   -0.01    0.05
   5  -4   0    0.02    0.05
   5   4   0   -0.12    0.05
  -5  -4   0    0.04    0.06
  -6  -4   0    1.45    0.13
  -6   4   0    1.09    0.11
   6   4   0    1.35    0.12
  -6   4   0    1.28    0.11
   6  -4   0    1.10    0.10
   0  -5   0    0.00    0.03
   0  -5   0    0.00    0.03
   0  -5   0    0.05    0.02
  -1   5   0    3.17    0.13
   1   5   0    3.05    0.14
  -1   5   0    2.94    0.13
   1  -5   0    2.91    0.12
  -1  -5   0    3.27    0.12
   1  -5   0    3.58    0.12
  -1  -5   0    3.12    0.13
   2  -5   0    8.10    0.25
  -2  -5   0    8.28    0.23
  -2  -5   0    7.66    0.25
  -2   5   0    7.97    0.25
   2   5   0    7.49    0.27
   3  -5   0    0.73    0.07
   3  -5   0    0.67    0.06
  -3  -5   0    0.70    0.07
  -3   5   0    0.72    0.08
   3   5   0    0.61    0.07
   4  -5   0    7.41    0.25
   4   5   0    7.05    0.27
   4  -5   0    6.47    0.24
  -4  -5   0    6.80    0.25
  -4   5   0    7.14    0.25
   5  -5   0    0.33    0.08
   5   5   0    0.25    0.07
  -5  -5   0    0.33    0.08
  -5   5   0    0.37    0.08
   5  -5   0    0.37    0.07
  -6  -5   0    0.54    0.09
   6   5   0    0.72    0.09
   6  -5   0    0.63    0.09
   6  -5   0    0.62    0.09
  -6   5   0    0.67    0.10
   0  -6   0   27.57    0.70
   0   6   0   26.74    0.76
   0  -6   0   27.30    0.70
  -1  -6   0   24.72    0.64
  -1  -6   0   25.19    0.65
  -1   6   0   25.80    0.69
   1   6   0   24.42    0.71
   1  -6   0   24.72    0.66
   2   6   0    6.16    0.23
   2  -6   0    5.90    0.22
  -2   6   0    6.33    0.22
  -2  -6   0    6.34    0.20
  -2  -6   0    6.05    0.22
   3  -6   0   17.66    0.48
   3  -6   0   16.60    0.48
  -3   6   0   16.56    0.48
  -3  -6   0   16.52    0.48
   3   6   0   16.87    0.53
  -4   6   0   -0.01    0.05
   4   6   0    0.00    0.05
  -4  -6   0    0.01    0.05
   4  -6   0    0.02    0.04
   4  -6   0    0.04    0.05
  -5  -6   0    1.00    0.11
   5   6   0    0.92    0.10
   5  -6   0    0.91    0.09
  -5   6   0    0.96    0.11
   5  -6   0    1.01    0.10
   6   6   0    2.77    0.18
  -6   6   0    2.91    0.19
   6  -6   0    3.03    0.18
   6  -6   0    2.75    0.17
   0   7   0    0.06    0.04
   0  -7   0   -0.01    0.04
   0  -7   0    0.00    0.04
   1   7   0    0.16    0.06
  -1  -7   0    0.16    0.05
  -1   7   0    0.25    0.05
   1  -7   0    0.08    0.05
  -1  -7   0    0.32    0.05
   2  -7   0    0.72    0.08
  -2   7   0    0.82    0.09
  -2  -7   0    0.79    0.09
   2   7   0    0.72    0.09
   3  -7   0    0.98    0.10
   3   7   0    0.84    0.10
  -3   7   0    0.89    0.10
  -3  -7   0    0.89    0.09
  -4   7   0    0.60    0.09
   4  -7   0    0.50    0.08
  -4  -7   0    0.54    0.08
   4   7   0    0.31    0.08
   5   7   0    0.08    0.07
  -5  -7   0    0.14    0.08
   5  -7   0    0.16    0.07
  -5   7   0    0.14    0.08
   0  -8   0    5.11    0.20
   1   8   0   -0.01    0.05
  -1  -8   0   -0.02    0.04
   1  -8   0   -0.02    0.04
  -1   8   0    0.31    0.06
  -1  -8   0    0.02    0.05
  -2  -8   0    0.62    0.09
   2  -8   0    0.73    0.09
  -2   8   0    0.76    0.09
   2   8   0    0.62    0.09
  -3   8   0    0.78    0.10
   3   8   0    0.89    0.10
   3  -8   0    0.91    0.10
  -3  -8   0    0.86    0.10
  -4   8   0    0.05    0.08
   4  -8   0   -0.03    0.06
   4   8   0    0.08    0.07
  -4  -8   0    0.05    0.07
   0   9   0   -0.02    0.05
   0  -9   0    0.01    0.05
   1   9   0    3.81    0.19
   1  -9   0    3.95    0.19
  -1  -9   0    3.90    0.19
  -1   9   0    3.48    0.18
   2  -9   0    4.29    0.20
   2   9   0    4.03    0.21
  -2  -9   0    4.34    0.21
  -2   9   0    4.42    0.21
   0 -10   0    0.06    0.06
   7   0  -1    0.01    0.05
  -7   0   1    0.06    0.06
   6   0  -1    0.03    0.05
  -6   0   1    0.11    0.06
   5   0  -1   -0.02    0.04
  -5   0   1   -0.03    0.04
  -4   0   1    0.04    0.04
  -4   0   1    0.10    0.04
   4   0  -1   -0.09    0.04
   2   0  -1    0.07    0.02
  -2   0   1    0.07    0.01
  -2   0   1    0.08    0.02
  -1   0   1    0.04    0.01
   1   0  -1    0.04    0.01
   1   0  -1    0.06    0.01
   0   0   1    0.00    0.00
  -1   0  -1    0.09    0.01
   1   0   1    0.08    0.01
  -1   0  -1    0.08    0.01
   1   0   1    0.11    0.01
  -2   0  -1    0.01    0.02
   2   0   1    0.01    0.01
  -2   0  -1    0.01    0.02
   2   0   1   -0.02    0.01
  -3   0  -1    0.02    0.02
  -3   0  -1    0.00    0.03
   3   0   1   -0.01    0.02
  -4   0  -1   -0.02    0.03
   4   0   1    0.04    0.03
  -4   0  -1    0.01    0.03
   4   0   1    0.08    0.03
  -5   0  -1    0.04    0.04
   5   0   1    0.01    0.04
  -6   0  -1    0.07    0.06
   6   0   1    0.11    0.06
   7   0   1   -0.02    0.05
  -7   0  -1    0.02    0.06
   7   1  -1    5.72    0.24
  -7  -1   1    5.76    0.26
   7  -1  -1    5.60    0.24
  -7   1   1    5.67    0.26
   6  -1  -1    1.35    0.11
   6   1  -1    1.47    0.11
  -6   1   1    1.35    0.12
  -6  -1   1    1.14    0.11
   5   1  -1   65.21    1.68
  -5   1   1   63.03    1.55
   5  -1  -1   61.77    1.61
   5   1  -1   62.35    1.60
  -5   1   1   65.91    1.56
  -5  -1   1   62.28    1.55
  -4   1   1    8.01    0.27
  -4  -1   1    9.35    0.28
  -4  -1   1    9.04    0.25
   4  -1  -1    8.67    0.27
  -4   1   1    8.98    0.26
   4   1  -1    8.88    0.27
   4   1  -1    8.77    0.27
  -3  -1   1  264.12    6.25
   3  -1  -1  263.46    6.46
   3   1  -1  264.82    6.46
   3   1  -1  267.41    6.84
  -3  -1   1  259.95    6.13
   3  -1  -1  281.85    6.85
  -3   1   1  261.38    6.12
   3  -1  -1  266.65    6.26
  -2  -1   1  283.82    6.66
  -2   1   1  285.55    6.50
   2  -1  -1  267.10    6.84
   2   1  -1  282.68    6.86
  -2  -1   1  269.94    6.49
  -2   1   1  303.39    7.35
   2  -1  -1  287.01    6.64
   2   1  -1  284.81    7.27
   1  -1  -1    0.14    0.02
  -1  -1   1    0.14    0.02
  -1  -1   1    0.14    0.01
  -1  -1   1    0.11    0.02
  -1   1   1    0.13    0.02
   1   1  -1    0.18    0.02
   1  -1  -1    0.10    0.01
   0  -1   1   79.42    1.98
   0  -1  -1   81.38    1.90
   0  -1   1   81.81    1.91
   0   1   1   84.27    2.09
   0  -1  -1   80.06    1.86
   0  -1   1   78.90    1.86
   0  -1   1   77.90    2.08
  -1   1  -1  975.00   22.31
  -2  -1  -1   22.83    0.55
   2  -1   1   22.90    0.56
   2  -1   1   22.87    0.59
   2  -1   1   22.18    0.57
   2   1   1   22.59    0.57
  -2  -1  -1   21.90    0.55
  -2   1  -1   22.71    0.55
   2   1   1   22.40    0.61
   3   1   1    9.78    0.30
  -3  -1  -1   10.14    0.27
  -3  -1  -1   10.24    0.29
  -3   1  -1   10.20    0.29
  -3   1  -1   10.49    0.29
   3  -1   1   10.32    0.28
   3   1   1   10.14    0.29
   3  -1   1   10.11    0.29
  -4   1  -1    7.67    0.25
  -4  -1  -1    7.96    0.23
   4   1   1    7.55    0.24
  -4   1  -1    7.89    0.24
  -4  -1  -1    6.90    0.24
   4   1   1    7.95    0.25
   4  -1   1    7.61    0.24
  -5   1  -1    2.44    0.14
   5   1   1    2.29    0.12
  -5   1  -1    2.19    0.12
   5  -1   1    2.16    0.13
  -5  -1  -1    2.19    0.13
   6  -1   1   16.85    0.51
   6   1   1   17.58    0.51
  -6  -1  -1   17.38    0.52
  -6   1  -1   17.26    0.52
  -7   1  -1    3.04    0.18
  -7  -1  -1    3.51    0.20
   7  -1   1    3.12    0.17
   7   1   1    2.95    0.17
  -7  -2   1    1.95    0.15
   7  -2  -1    1.71    0.13
  -7   2   1    1.91    0.15
   7   2  -1    1.75    0.13
  -6   2   1    1.16    0.11
   6  -2  -1    1.07    0.10
  -6  -2   1    1.06    0.11
   6   2  -1    1.09    0.09
  -5  -2   1    0.40    0.07
   5   2  -1    0.31    0.06
  -5   2   1    0.29    0.05
   5  -2  -1    0.30    0.06
  -5   2   1    0.41    0.07
   5   2  -1    0.32    0.06
  -4  -2   1    9.48    0.30
   4  -2  -1    9.27    0.28
  -4   2   1    9.22    0.29
   4   2  -1    9.42    0.28
   4  -2  -1    9.42    0.29
   4   2  -1    9.69    0.30
  -3  -2   1   58.15    1.41
  -3   2   1   58.62    1.41
  -3  -2   1   59.35    1.42
   3   2  -1   60.10    1.47
   3  -2  -1   58.80    1.48
   3   2  -1   59.75    1.56
   3  -2  -1   59.99    1.43
   2   2  -1    8.53    0.26
  -2  -2   1    8.51    0.22
   2  -2  -1    8.47    0.24
  -2   2   1    8.52    0.24
   2   2  -1    8.44    0.23
  -2  -2   1    8.23    0.24
   2  -2  -1    8.20    0.23
  -1  -2   1    8.40    0.23
  -1  -2   1    8.49    0.22
   1   2  -1    8.47    0.22
  -1   2   1    8.31    0.22
   1   2  -1    8.55    0.25
   1  -2  -1    8.26    0.23
   1  -2  -1    8.86    0.23
  -1   2   1    8.63    0.23
   0   2   1  119.22    3.10
   0  -2   1  120.40    2.93
   0  -2  -1  125.12    2.97
   0  -2  -1  118.99    2.77
   0  -2   1  120.25    2.77
   0  -2  -1  119.90    2.84
   0   2  -1  121.12    3.10
   0  -2   1  117.84    2.83
   1   2   1  180.36    4.60
  -1   2  -1  182.41    4.62
  -1   2  -1  170.41    4.10
   1  -2   1  175.55    4.20
  -1  -2  -1  181.49    4.20
   1  -2   1  175.72    4.33
   1   2   1  191.07    4.36
  -1  -2  -1  171.68    4.10
   2  -2   1  122.15    2.98
  -2   2  -1  123.00    2.83
   2  -2   1  123.02    2.89
  -2  -2  -1  119.04    2.88
   2   2   1  123.80    2.98
   2   2   1  122.19    3.16
  -2  -2  -1  121.83    2.83
   3   2   1   -0.01    0.02
   3   2   1   -0.07    0.03
  -3  -2  -1    0.03    0.03
   3  -2   1   -0.01    0.03
  -3  -2  -1   -0.02    0.02
  -3   2  -1    0.04    0.03
   3  -2   1   -0.03    0.03
   4  -2   1   45.94    1.13
   4  -2   1   44.67    1.17
  -4   2  -1   45.50    1.13
   4   2   1   47.35    1.23
   4   2   1   46.10    1.16
  -4  -2  -1   44.85    1.13
  -5  -2  -1    8.93    0.31
   5  -2   1    8.56    0.30
   5   2   1    9.25    0.29
  -5   2  -1    8.98    0.31
  -5   2  -1    9.73    0.30
   5   2   1    9.76    0.31
  -6   2  -1    5.20    0.23
   6   2   1    5.22    0.21
  -6  -2  -1    4.94    0.23
   6  -2   1    4.91    0.21
  -7   2  -1    0.61    0.10
   7  -2   1    0.46    0.09
  -7  -2  -1    0.49    0.09
   7   2   1    0.49    0.08
  -7   3   1    0.58    0.10
   7  -3  -1    0.55    0.09
  -7  -3   1    0.71    0.11
  -6  -3   1    0.13    0.06
   6   3  -1    0.07    0.05
  -6   3   1    0.12    0.07
   6  -3  -1   -0.02    0.05
   6   3  -1    0.09    0.05
   5   3  -1    0.65    0.08
   5  -3  -1    0.55    0.07
   5   3  -1    0.50    0.06
  -5  -3   1    0.65    0.09
  -5   3   1    0.64    0.08
   5  -3  -1    0.46    0.07
  -4  -3   1    0.28    0.06
   4   3  -1    0.41    0.05
   4  -3  -1    0.46    0.06
   4  -3  -1    0.37    0.05
  -4   3   1    0.63    0.07
   4   3  -1    0.28    0.06
   3   3  -1    2.47    0.10
  -3   3   1    2.62    0.12
  -3  -3   1    2.57    0.12
  -3  -3   1    2.62    0.09
   3  -3  -1    2.34    0.11
   3   3  -1    2.54    0.12
   2   3  -1   90.08    2.37
  -2  -3   1   90.41    2.15
  -2   3   1   95.56    2.36
   2  -3  -1   90.25    2.23
   2   3  -1   89.39    2.22
  -2   3   1   91.26    2.12
  -2  -3   1   89.73    2.13
   2  -3  -1   89.51    2.16
   1  -3  -1    7.42    0.20
  -1  -3   1    6.91    0.20
  -1   3   1    7.05    0.20
  -1  -3   1    6.87    0.19
  -1   3   1    7.46    0.21
   1   3  -1    7.24    0.19
   1  -3  -1    7.17    0.20
   1   3  -1    7.28    0.22
   0  -3   1  191.04    4.47
   0  -3  -1  185.54    4.46
   0  -3  -1  195.84    4.57
   0  -3   1  200.49    4.73
   0  -3  -1  199.48    4.74
   0  -3   1  198.37    4.57
   0   3   1  195.11    5.00
   0   3  -1  189.18    4.99
  -1   3  -1  181.52    4.59
   1  -3   1  177.67    4.20
   1   3   1  175.47    4.60
   1   3   1  186.18    4.35
  -1   3  -1  178.62    4.11
   1  -3   1  175.35    4.33
  -1  -3  -1  176.93    4.20
  -1  -3  -1  175.89    4.11
  -2  -3  -1   10.68    0.29
  -2   3  -1   10.97    0.30
   2  -3   1   10.99    0.30
   2   3   1   11.27    0.29
  -2  -3  -1   10.79    0.31
   2  -3   1   11.07    0.31
   3   3   1   24.85    0.64
  -3  -3  -1   24.34    0.64
  -3  -3  -1   24.40    0.61
   3  -3   1   24.83    0.65
   3   3   1   25.12    0.70
   3  -3   1   25.10    0.64
  -3   3  -1   24.97    0.63
   4   3   1    3.75    0.16
  -4  -3  -1    3.33    0.16
  -4   3  -1    3.29    0.15
   4  -3   1    2.99    0.14
   4  -3   1    3.09    0.14
   4   3   1    3.26    0.13
   5  -3   1   16.11    0.48
  -5   3  -1   16.46    0.48
   5   3   1   16.40    0.51
  -5  -3  -1   16.80    0.49
   5   3   1   16.64    0.47
  -6   3  -1    0.06    0.05
   6  -3   1    0.04    0.05
   6   3   1    0.06    0.05
  -6  -3  -1    0.09    0.06
  -6   3  -1    0.08    0.06
   6   3   1    0.05    0.05
  -7  -3  -1   -0.01    0.06
  -7   3  -1    0.11    0.07
   7  -3   1   -0.06    0.05
   6  -4  -1    6.97    0.27
   6   4  -1    7.51    0.29
  -6   4   1    6.84    0.28
  -6  -4   1    7.10    0.29
  -5   4   1    1.69    0.12
  -5  -4   1    1.96    0.13
   5   4  -1    1.84    0.13
   5  -4  -1    1.59    0.11
   5  -4  -1    1.66    0.11
   4   4  -1    5.17    0.21
  -4   4   1    5.16    0.20
  -4  -4   1    5.12    0.21
   4  -4  -1    5.25    0.20
   4  -4  -1    5.11    0.19
   4   4  -1    5.53    0.19
  -3   4   1   12.43    0.37
   3  -4  -1   13.50    0.38
   3  -4  -1   12.88    0.37
  -3  -4   1   12.53    0.38
   3   4  -1   14.17    0.36
   3   4  -1   12.97    0.40
   2  -4  -1    6.11    0.20
   2   4  -1    5.89    0.22
   2  -4  -1    6.14    0.19
   2   4  -1    6.33    0.18
  -2   4   1    6.40    0.18
  -2   4   1    6.28    0.20
  -2  -4   1    6.27    0.18
  -2  -4   1    5.71    0.20
  -1  -4   1    2.57    0.11
   1   4  -1    2.69    0.09
   1   4  -1    2.45    0.11
  -1   4   1    2.44    0.10
  -1   4   1    2.69    0.11
  -1  -4   1    2.66    0.10
   1  -4  -1    2.66    0.11
   0   4   1   20.77    0.58
   0  -4  -1   21.19    0.54
   0  -4   1   20.98    0.53
   0   4  -1   21.47    0.58
   0  -4  -1   21.97    0.54
   0  -4   1   20.84    0.54
   0  -4  -1   20.66    0.53
   0  -4   1   22.11    0.55
   1   4   1  132.86    3.23
   1  -4   1  130.77    3.15
  -1  -4  -1  132.51    3.14
   1   4   1  133.92    3.44
   1  -4   1  135.57    3.24
  -1   4  -1  132.34    3.08
  -1   4  -1  132.87    3.42
  -1  -4  -1  131.12    3.08
   2  -4   1   64.67    1.58
   2   4   1   63.16    1.68
  -2  -4  -1   63.76    1.52
  -2   4  -1   62.84    1.50
  -2  -4  -1   63.83    1.51
   2   4   1   63.31    1.55
   2  -4   1   61.67    1.53
   3  -4   1    3.09    0.13
   3   4   1    3.15    0.14
  -3  -4  -1    3.25    0.14
  -3  -4  -1    3.20    0.11
   3   4   1    3.28    0.12
   3  -4   1    3.13    0.13
  -3   4  -1    3.05    0.14
   4  -4   1    0.15    0.05
   4   4   1    0.03    0.04
   4  -4   1    0.14    0.05
  -4   4  -1    0.06    0.05
  -4  -4  -1    0.12    0.05
   5  -4   1   27.30    0.74
  -5  -4  -1   27.62    0.75
  -5   4  -1   26.93    0.74
   5  -4   1   27.50    0.76
   5   4   1   27.40    0.80
  -6   4  -1    0.95    0.11
  -6  -4  -1    1.10    0.12
  -6   4  -1    0.78    0.09
   6   4   1    0.89    0.10
   6  -4   1    0.98    0.10
  -6  -5   1    2.66    0.18
   6  -5  -1    3.07    0.17
   6   5  -1    3.08    0.18
  -6   5   1    3.09    0.18
   6  -5  -1    3.07    0.17
  -5   5   1   14.60    0.46
   5   5  -1   14.88    0.49
   5  -5  -1   15.26    0.46
  -5  -5   1   14.91    0.47
   5  -5  -1   14.64    0.45
  -4   5   1    2.35    0.13
   4   5  -1    2.21    0.14
  -4  -5   1    2.13    0.13
   4  -5  -1    2.35    0.12
   4  -5  -1    2.12    0.12
   3  -5  -1    0.06    0.04
  -3   5   1    0.13    0.05
   3  -5  -1    0.11    0.05
   3   5  -1    0.06    0.04
  -3  -5   1    0.13    0.05
  -2  -5   1   19.31    0.52
  -2  -5   1   20.36    0.51
  -2   5   1   19.63    0.52
   2  -5  -1   19.64    0.52
   2  -5  -1   18.92    0.52
  -1   5   1    4.06    0.16
   1  -5  -1    5.07    0.15
  -1  -5   1    4.73    0.15
   1  -5  -1    3.99    0.16
  -1   5   1    4.85    0.16
  -1  -5   1    4.40    0.17
   1   5  -1    5.15    0.18
   0   5  -1   50.01    1.34
   0  -5   1   51.52    1.21
   0  -5   1   49.34    1.23
   0  -5  -1   50.36    1.21
   0  -5   1   51.77    1.25
   0   5   1   50.14    1.34
   0  -5  -1   49.75    1.23
   1   5   1   60.08    1.59
  -1  -5  -1   61.56    1.45
   1  -5   1   56.22    1.46
  -1   5  -1   60.51    1.57
  -1  -5  -1   58.45    1.43
   1  -5   1   62.83    1.49
  -2  -5  -1  131.08    3.12
  -2  -5  -1  137.49    3.17
   2  -5   1  130.87    3.19
   2  -5   1  137.91    3.28
  -2   5  -1  131.32    3.12
   2   5   1  133.24    3.48
   3  -5   1    0.25    0.05
   3   5   1    0.07    0.05
   3  -5   1    0.12    0.05
  -3   5  -1    0.21    0.06
  -3  -5  -1    0.10    0.05
  -4   5  -1    6.82    0.25
  -4  -5  -1    6.81    0.25
   4  -5   1    6.60    0.24
   4  -5   1    6.67    0.24
   4   5   1    6.84    0.26
  -5  -5  -1    0.48    0.09
   5  -5   1    0.35    0.07
   5  -5   1    0.46    0.08
  -5   5  -1    0.41    0.08
   5   5   1    0.43    0.08
   6  -5   1    2.00    0.14
   6   5   1    2.01    0.15
  -6   5  -1    1.86    0.14
  -6  -5  -1    2.22    0.16
  -6   5  -1    2.12    0.15
   6   6  -1    0.52    0.09
   6  -6  -1    0.68    0.10
   6  -6  -1    0.66    0.09
  -5  -6   1    1.48    0.13
   5   6  -1    1.36    0.12
   5  -6  -1    1.55    0.12
   5  -6  -1    1.61    0.11
  -5   6   1    1.47    0.12
  -4   6   1    0.17    0.06
   4   6  -1    0.27    0.07
   4  -6  -1    0.25    0.06
   4  -6  -1    0.19    0.05
  -4  -6   1    0.15    0.06
  -3   6   1    0.22    0.06
  -3  -6   1    0.19    0.06
   3  -6  -1    0.19    0.06
   3   6  -1    0.08    0.05
  -2  -6   1    4.03    0.15
   2   6  -1    3.73    0.17
   2  -6  -1    3.88    0.16
  -2  -6   1    3.82    0.16
  -2   6   1    3.96    0.16
  -1   6   1    0.14    0.04
   1   6  -1    0.09    0.05
  -1  -6   1    0.30    0.06
  -1   6   1    0.30    0.06
   1  -6  -1    0.27    0.06
  -1  -6   1    0.32    0.05
   0  -6   1    3.17    0.13
   0  -6   1    2.75    0.13
   0  -6  -1    3.02    0.14
   0   6   1    2.99    0.14
   0   6  -1    3.09    0.13
   0  -6  -1    2.86    0.13
  -1  -6  -1    0.63    0.06
   1   6   1    0.59    0.07
   1  -6   1    0.64    0.07
  -1   6  -1    0.61    0.06
  -1  -6  -1    0.57    0.07
  -1   6  -1    0.79    0.07
   2  -6   1   22.05    0.59
  -2  -6  -1   22.14    0.59
  -2   6  -1   21.99    0.58
  -2  -6  -1   20.48    0.56
   2   6   1   21.98    0.64
   3   6   1   12.37    0.42
   3  -6   1   12.76    0.39
  -3  -6  -1   13.00    0.40
  -3   6  -1   12.60    0.39
   3  -6   1   14.00    0.39
   4  -6   1    0.71    0.09
   4   6   1    0.65    0.09
   4  -6   1    0.66    0.07
  -4  -6  -1    0.54    0.08
  -4   6  -1    0.75    0.09
   5   6   1    0.09    0.06
  -5   6  -1    0.11    0.07
  -5  -6  -1    0.15    0.07
   5  -6   1    0.09    0.06
   5  -6   1    0.10    0.05
   6  -6   1    0.20    0.08
   6  -6   1    0.11    0.06
  -6   6  -1    0.30    0.09
  -5   7   1    0.15    0.08
   5   7  -1    0.16    0.07
   5  -7  -1    0.25    0.08
  -5  -7   1    0.24    0.08
  -4   7   1    0.34    0.08
  -4  -7   1    0.46    0.08
   4   7  -1    0.27    0.08
   4  -7  -1    0.30    0.07
   3  -7  -1   14.35    0.44
   3   7  -1   13.84    0.47
  -3  -7   1   14.43    0.44
  -3   7   1   14.49    0.44
   2  -7  -1   21.59    0.59
   2   7  -1   21.04    0.64
  -2   7   1   21.25    0.58
  -2  -7   1   21.34    0.59
   1   7  -1   22.43    0.66
   1  -7  -1   22.39    0.61
  -1  -7   1   22.15    0.60
  -1   7   1   21.90    0.60
  -1  -7   1   23.13    0.60
   0  -7  -1    3.24    0.15
   0   7  -1    3.38    0.15
   0  -7   1    3.37    0.15
   0   7   1    3.31    0.15
   0  -7  -1    3.41    0.15
   0  -7   1    3.30    0.14
   1  -7   1    0.17    0.05
   1   7   1    0.11    0.05
  -1  -7  -1    0.12    0.05
  -1  -7  -1    0.16    0.05
  -1   7  -1    0.18    0.05
   2   7   1    0.83    0.09
   2  -7   1    0.86    0.09
  -2  -7  -1    0.91    0.09
  -2   7  -1    0.95    0.09
   3  -7   1    4.48    0.20
   3   7   1    4.22    0.20
  -3  -7  -1    4.06    0.19
  -3   7  -1    4.29    0.19
   4  -7   1    4.04    0.20
  -4   7  -1    3.93    0.20
  -4  -7  -1    4.06    0.20
   4   7   1    4.04    0.21
   5  -7   1    0.21    0.08
  -5  -7  -1    0.20    0.08
   5   7   1    0.11    0.07
  -5   7  -1    0.12    0.07
  -4  -8   1    3.08    0.18
  -4   8   1    3.23    0.19
   4   8  -1    2.70    0.18
   4  -8  -1    2.81    0.17
  -3  -8   1    0.94    0.10
   3  -8  -1    1.19    0.11
   3   8  -1    1.00    0.10
  -3   8   1    1.07    0.11
  -2   8   1    0.00    0.05
   2  -8  -1   -0.03    0.04
   2   8  -1    0.04    0.06
  -2  -8   1    0.01    0.05
   1  -8  -1    7.32    0.26
  -1  -8   1    7.77    0.26
   1   8  -1    7.16    0.28
  -1  -8   1    7.30    0.27
  -1   8   1    6.89    0.26
   0  -8   1    0.56    0.07
   0  -8  -1    0.59    0.07
  -1  -8  -1    1.31    0.11
   1  -8   1    1.12    0.10
   1   8   1    1.15    0.11
  -1  -8  -1    1.49    0.10
  -1   8  -1    1.20    0.10
   2   8   1    7.04    0.29
  -2  -8  -1    7.03    0.27
  -2   8  -1    7.48    0.27
   2  -8   1    7.82    0.28
  -3  -8  -1    0.29    0.08
   3   8   1    0.06    0.06
   3  -8   1    0.10    0.06
  -3   8  -1    0.09    0.07
   4  -8   1    0.08    0.06
  -4  -8  -1   -0.03    0.06
  -4   8  -1    0.00    0.08
   4   8   1    0.06    0.06
   2  -9  -1    2.05    0.14
  -2   9   1    1.72    0.14
   2   9  -1    1.86    0.14
  -2  -9   1    1.82    0.14
  -1  -9   1    0.20    0.07
   1  -9  -1    0.18    0.06
  -1   9   1    0.23    0.07
   1   9  -1    0.17    0.07
   0   9  -1    0.12    0.06
   0   9   1    0.08    0.06
   0  -9   1    0.08    0.05
   0  -9  -1    0.04    0.05
   1  -9   1    0.61    0.08
   1   9   1    0.70    0.09
  -1  -9  -1    0.53    0.08
  -1   9  -1    0.49    0.08
  -2   9  -1    0.71    0.10
   2  -9   1    0.98    0.10
  -2  -9  -1    0.84    0.11
   2   9   1    0.66    0.10
  -3   9  -1    0.35    0.09
   0 -10   1    2.24    0.14
   0 -10  -1    2.27    0.15
   7   0  -2    4.60    0.21
  -7   0   2    4.72    0.23
  -6   0   2    1.28    0.11
   6   0  -2    1.09    0.10
   5   0  -2   13.16    0.39
  -5   0   2   12.68    0.39
  -4   0   2  248.82    5.43
  -4   0   2  214.35    5.31
   4   0  -2  211.38    5.58
   4   0  -2  245.00    5.93
  -3   0   2    2.33    0.08
  -3   0   2    2.37    0.10
   3   0  -2    2.31    0.10
   3   0  -2    2.25    0.09
   2   0  -2   98.09    2.43
  -2   0   2   97.29    2.31
  -2   0   2  101.20    2.57
   2   0  -2  101.30    2.35
  -1   0   2  245.72    5.87
   1   0  -2  264.08    6.12
   1   0  -2  254.63    6.21
  -1   0   2  259.95    6.60
   0   0  -2   67.32    1.61
  -1   0  -2   11.10    0.27
   1   0   2   11.13    0.28
  -1   0  -2   11.09    0.28
   1   0   2   10.94    0.30
   2   0   2  163.24    4.08
  -2   0  -2  163.71    3.86
  -2   0  -2  170.45    3.95
   2   0   2  173.90    4.32
   3   0   2    8.65    0.25
  -3   0  -2    8.87    0.25
  -3   0  -2    9.00    0.25
   3   0   2    8.64    0.25
  -4   0  -2   13.84    0.37
   4   0   2   11.74    0.37
   4   0   2   13.66    0.38
  -4   0  -2   13.39    0.38
  -5   0  -2    3.49    0.16
   5   0   2    3.60    0.16
  -5   0  -2    3.63    0.15
   6   0   2    0.04    0.06
  -6   0  -2    0.14    0.06
   7   0   2    6.99    0.28
  -7   0  -2    6.80    0.29
  -7   1   2    0.96    0.11
   7   1  -2    1.09    0.11
   7  -1  -2    1.01    0.11
  -7  -1   2    1.03    0.12
  -6  -1   2    5.98    0.25
   6  -1  -2    5.94    0.23
   6   1  -2    5.91    0.23
  -6   1   2    5.83    0.24
  -5  -1   2    0.18    0.06
  -5   1   2    0.24    0.06
   5   1  -2    0.14    0.05
   5   1  -2    0.06    0.04
   5  -1  -2    0.04    0.05
   4  -1  -2    0.51    0.06
  -4  -1   2    0.77    0.07
  -4   1   2    0.37    0.06
   4   1  -2    0.49    0.05
   4   1  -2    0.33    0.05
   3  -1  -2    6.94    0.20
   3   1  -2    6.78    0.22
   3  -1  -2    6.69    0.21
   3  -1  -2    6.88    0.20
  -3  -1   2    6.95    0.18
  -3   1   2    6.84    0.21
   3   1  -2    6.61    0.21
  -3  -1   2    6.80    0.21
   2   1  -2   24.49    0.63
   2  -1  -2   25.76    0.61
   2  -1  -2   24.41    0.63
  -2   1   2   25.12    0.61
  -2  -1   2   24.59    0.60
  -2  -1   2   24.91    0.67
  -2  -1   2   24.39    0.61
  -2   1   2   24.82    0.65
  -1  -1   2  522.81   13.58
   1   1  -2  547.54   12.86
  -1   1   2  520.41   12.13
   0  -1   2    0.81    0.03
   0  -1   2    0.77    0.03
   0  -1   2    0.81    0.03
   0  -1  -2    0.75    0.03
   0  -1   2    0.79    0.03
   0  -1  -2    0.81    0.03
   0   1   2    0.79    0.03
  -1   1  -2   29.14    0.70
   1   1   2   30.12    0.79
  -1  -1  -2   29.20    0.72
  -1  -1  -2   29.43    0.70
   1  -1   2   30.51    0.74
   1  -1   2   30.60    0.79
   1   1   2   30.01    0.74
   1  -1   2   29.51    0.72
   2   1   2    3.47    0.11
   2  -1   2    3.60    0.10
   2  -1   2    3.56    0.12
   2   1   2    3.64    0.12
  -2  -1  -2    3.64    0.11
  -2   1  -2    3.48    0.11
   2  -1   2    3.41    0.12
  -2  -1  -2    3.51    0.12
   3  -1   2   81.77    2.09
  -3  -1  -2   81.80    1.91
  -3   1  -2   81.23    1.90
  -3   1  -2   80.81    1.94
   3   1   2   81.40    2.11
   3   1   2   80.07    1.99
   3  -1   2   79.44    2.00
  -3  -1  -2   80.47    1.93
  -4   1  -2    4.30    0.17
  -4  -1  -2    3.80    0.16
  -4   1  -2    4.00    0.15
   4   1   2    4.25    0.16
  -4  -1  -2    4.52    0.15
   4   1   2    4.21    0.16
   4  -1   2    4.02    0.16
  -5   1  -2   31.18    0.78
   5  -1   2   28.66    0.80
  -5   1  -2   29.83    0.78
   5   1   2   29.41    0.80
  -5  -1  -2   30.35    0.79
   6  -1   2    2.21    0.14
  -6  -1  -2    2.50    0.15
   6   1   2    2.29    0.14
  -6   1  -2    2.46    0.15
  -7   1  -2    0.11    0.06
  -7  -1  -2    0.16    0.07
   7   1   2    0.10    0.06
   7  -1   2    0.03    0.06
  -7  -2   2    4.00    0.21
  -7   2   2    3.39    0.20
   7   2  -2    3.96    0.19
   7  -2  -2    3.85    0.19
   6   2  -2    1.02    0.10
  -6  -2   2    1.13    0.11
  -6   2   2    1.14    0.11
   6  -2  -2    0.99    0.09
   5   2  -2    6.61    0.23
   5  -2  -2    6.90    0.24
  -5   2   2    6.48    0.25
   5   2  -2    6.54    0.24
  -5  -2   2    6.82    0.25
   4   2  -2    2.26    0.11
   4   2  -2    2.15    0.11
  -4  -2   2    2.48    0.13
   4  -2  -2    2.24    0.11
   4  -2  -2    2.42    0.11
  -4   2   2    2.72    0.13
   3  -2  -2    0.68    0.06
  -3  -2   2    0.55    0.03
   3  -2  -2    0.51    0.05
   3   2  -2    0.62    0.05
   3   2  -2    0.58    0.05
  -3   2   2    0.65    0.06
  -3  -2   2    0.51    0.06
   2  -2  -2  190.63    4.59
   2  -2  -2  186.36    4.74
   2   2  -2  199.78    4.75
  -2   2   2  189.95    4.50
   2   2  -2  195.94    5.03
  -2  -2   2  203.09    4.61
  -2   2   2  203.46    5.09
  -2  -2   2  193.73    4.50
   1  -2  -2  202.55    4.80
  -1   2   2  199.50    4.69
  -1  -2   2  198.12    4.69
  -1  -2   2  205.55    5.26
  -1  -2   2  207.36    4.81
  -1   2   2  209.55    5.27
   1  -2  -2  205.55    4.96
   1   2  -2  207.42    4.97
   0   2   2   42.29    1.09
   0  -2   2   40.66    1.00
   0  -2   2   41.57    1.09
   0  -2   2   42.67    1.03
   0  -2   2   41.64    0.98
   0  -2  -2   41.19    1.00
   0  -2  -2   42.44    1.06
   1   2   2   59.03    1.43
   1  -2   2   56.60    1.39
  -1  -2  -2   57.75    1.36
  -1   2  -2   58.76    1.35
   1   2   2   58.86    1.52
   1  -2   2   58.13    1.51
   1  -2   2   59.06    1.43
  -1  -2  -2   56.93    1.38
   2   2   2  175.83    4.55
  -2  -2  -2  172.38    4.16
  -2   2  -2  178.81    4.08
  -2  -2  -2  178.37    4.08
   2   2   2  185.64    4.30
   2  -2   2  174.54    4.17
   2  -2   2  172.03    4.30
   3  -2   2    1.08    0.07
   3   2   2    1.03    0.07
   3   2   2    1.09    0.06
   3  -2   2    1.03    0.07
  -3  -2  -2    1.11    0.07
  -3  -2  -2    1.13    0.06
  -3   2  -2    1.03    0.07
  -4   2  -2   20.69    0.55
  -4  -2  -2   20.68    0.56
   4  -2   2   20.87    0.57
  -4   2  -2   21.07    0.56
   4   2   2   20.87    0.56
   4   2   2   20.67    0.59
  -4  -2  -2   20.61    0.53
   5   2   2    0.02    0.04
  -5   2  -2    0.03    0.04
   5  -2   2    0.04    0.04
   5   2   2   -0.07    0.03
  -5  -2  -2   -0.05    0.04
  -5   2  -2    0.07    0.05
   6  -2   2    0.47    0.07
  -6  -2  -2    0.62    0.09
   6   2   2    0.45    0.07
  -6   2  -2    0.69    0.09
  -7   2  -2    0.58    0.09
   7   2   2    0.50    0.08
  -7  -2  -2    0.46    0.09
   7  -2   2    0.42    0.08
  -7   3   2    0.08    0.07
  -7  -3   2    0.11    0.07
   7  -3  -2   -0.05    0.05
   7   3  -2    0.00    0.05
   6   3  -2   12.04    0.39
  -6  -3   2   11.50    0.40
  -6   3   2   11.30    0.39
   6   3  -2   11.63    0.37
   6  -3  -2   11.86    0.38
   5  -3  -2    5.08    0.20
  -5   3   2    4.77    0.21
   5   3  -2    5.05    0.21
  -5  -3   2    5.02    0.21
   5  -3  -2    5.08    0.20
   5   3  -2    5.21    0.19
   4   3  -2   13.94    0.39
  -4  -3   2   13.11    0.40
   4  -3  -2   13.37    0.38
  -4   3   2   13.72    0.40
   4  -3  -2   13.88    0.40
   4   3  -2   14.14    0.42
   3   3  -2   43.38    1.16
   3   3  -2   43.72    1.09
  -3  -3   2   43.46    1.06
   3  -3  -2   42.41    1.09
   3  -3  -2   43.15    1.06
  -3   3   2   42.73    1.06
   2   3  -2    1.67    0.09
   2  -3  -2    1.79    0.08
  -2  -3   2    1.82    0.09
  -2   3   2    1.86    0.06
   2  -3  -2    1.76    0.08
   2   3  -2    1.82    0.07
  -2   3   2    1.87    0.09
   1   3  -2    4.94    0.16
  -1   3   2    5.04    0.15
   1   3  -2    5.12    0.15
   1  -3  -2    4.61    0.15
   1  -3  -2    5.10    0.14
  -1   3   2    4.86    0.15
  -1  -3   2    4.61    0.15
  -1  -3   2    4.95    0.14
   0   3   2  141.90    3.61
   0  -3   2  139.31    3.23
   0  -3  -2  139.16    3.30
   0  -3  -2  137.57    3.22
   0  -3   2  137.19    3.29
   0  -3   2  142.39    3.41
   0   3  -2  134.75    3.60
   0  -3  -2  146.44    3.43
  -1   3  -2    2.84    0.09
  -1  -3  -2    2.98    0.10
  -1  -3  -2    2.76    0.10
   1  -3   2    2.95    0.10
   1   3   2    3.05    0.08
   1  -3   2    2.87    0.10
  -1   3  -2    2.94    0.10
   1   3   2    2.73    0.11
  -2   3  -2  238.41    5.55
   2   3   2  242.25    6.21
   2   3   2  250.06    5.86
  -2  -3  -2  236.63    5.55
  -2  -3  -2  245.02    5.67
   2  -3   2  237.63    5.68
   2  -3   2  238.98    5.86
   3   3   2  161.50    3.86
  -3  -3  -2  155.76    3.73
  -3   3  -2  154.23    3.67
  -3  -3  -2  158.84    3.69
   3  -3   2  159.70    3.76
   3   3   2  160.78    4.11
   3  -3   2  157.83    3.88
   4  -3   2   11.15    0.35
   4  -3   2   12.77    0.37
  -4  -3  -2   11.92    0.36
  -4   3  -2   11.06    0.35
   4   3   2   12.86    0.38
   4   3   2   11.97    0.34
  -5  -3  -2   26.75    0.73
   5   3   2   27.10    0.77
  -5   3  -2   26.81    0.73
   5  -3   2   26.08    0.74
   5   3   2   27.73    0.72
  -5   3  -2   26.00    0.72
   6  -3   2    4.23    0.20
  -6  -3  -2    4.24    0.21
  -6   3  -2    4.38    0.21
  -6   3  -2    4.48    0.20
  -7   3  -2    0.43    0.09
  -7  -3  -2    0.42    0.09
  -6  -4   2    0.06    0.06
  -6   4   2    0.11    0.06
   6   4  -2    0.00    0.05
   6  -4  -2    0.05    0.05
  -5  -4   2    0.23    0.07
  -5   4   2    0.11    0.06
   5  -4  -2    0.17    0.05
   5   4  -2    0.16    0.06
   5  -4  -2    0.08    0.06
   4  -4  -2   12.83    0.38
   4   4  -2   13.52    0.38
   4  -4  -2   13.31    0.39
  -4  -4   2   12.79    0.40
  -4   4   2   12.73    0.39
   4   4  -2   13.37    0.42
  -3  -4   2   13.13    0.39
   3  -4  -2   13.17    0.38
  -3   4   2   13.11    0.38
   3  -4  -2   13.48    0.38
   3   4  -2   13.92    0.37
  -2  -4   2   55.19    1.30
  -2  -4   2   53.62    1.30
   2   4  -2   54.13    1.34
  -2   4   2   56.50    1.41
   2  -4  -2   54.86    1.35
  -2   4   2   53.98    1.30
   2  -4  -2   51.54    1.31
   2   4  -2   52.71    1.44
  -1   4   2   40.55    1.07
  -1  -4   2   40.29    0.98
   1   4  -2   40.79    1.08
   1  -4  -2   40.84    1.00
   1  -4  -2   39.39    0.99
   1   4  -2   39.44    1.00
  -1  -4   2   40.90    0.98
  -1   4   2   40.63    0.97
   0  -4  -2   -0.02    0.02
   0   4   2    0.02    0.03
   0  -4  -2    0.02    0.03
   0  -4   2    0.07    0.02
   0  -4  -2    0.07    0.02
   0   4  -2   -0.06    0.02
   0  -4   2    0.03    0.03
   1  -4   2    0.68    0.07
  -1  -4  -2    0.57    0.06
   1   4   2    0.62    0.07
   1   4   2    0.72    0.04
   1  -4   2    0.72    0.07
  -1  -4  -2    0.80    0.07
  -1   4  -2    0.97    0.07
  -2  -4  -2   69.42    1.67
  -2   4  -2   70.22    1.65
   2   4   2   70.00    1.84
  -2  -4  -2   69.14    1.65
   2   4   2   70.41    1.71
   2  -4   2   68.17    1.69
   2  -4   2   70.26    1.73
   3   4   2    1.21    0.09
   3  -4   2    1.11    0.08
  -3   4  -2    1.07    0.08
  -3  -4  -2    1.18    0.06
  -3  -4  -2    1.23    0.08
   3  -4   2    1.10    0.08
  -4  -4  -2    0.99    0.09
  -4   4  -2    1.15    0.09
   4  -4   2    1.06    0.09
   4   4   2    0.98    0.09
   4  -4   2    1.22    0.09
  -5  -4  -2    2.51    0.15
   5  -4   2    2.49    0.14
  -5   4  -2    2.89    0.16
   5   4   2    2.50    0.15
   5  -4   2    2.64    0.15
   6   4   2    3.79    0.19
  -6   4  -2    3.72    0.19
  -6  -4  -2    3.64    0.19
  -6   4  -2    3.51    0.19
   6  -4   2    3.73    0.18
  -7   4  -2    0.23    0.09
   6  -5  -2    1.16    0.11
   6   5  -2    1.18    0.11
  -6   5   2    1.24    0.13
  -6  -5   2    1.18    0.13
   6  -5  -2    1.26    0.12
   5   5  -2   21.70    0.66
   5  -5  -2   22.10    0.62
   5  -5  -2   21.87    0.61
  -5  -5   2   21.85    0.63
  -5   5   2   20.93    0.62
   4  -5  -2    0.07    0.04
  -4  -5   2    0.06    0.05
  -4   5   2    0.15    0.06
   4  -5  -2    0.08    0.05
   4   5  -2    0.03    0.05
   3  -5  -2   16.26    0.46
  -3   5   2   16.59    0.46
  -3  -5   2   17.39    0.48
   3  -5  -2   15.60    0.46
   3   5  -2   17.00    0.51
   2  -5  -2    3.42    0.14
   2  -5  -2    3.48    0.13
  -2   5   2    3.50    0.15
   2   5  -2    3.15    0.15
  -2  -5   2    3.41    0.15
  -2  -5   2    3.42    0.12
  -1   5   2    0.80    0.07
   1   5  -2    0.52    0.06
   1  -5  -2    0.60    0.06
   1   5  -2    0.77    0.05
  -1  -5   2    0.78    0.06
  -1   5   2    0.66    0.06
   1  -5  -2    0.73    0.06
  -1  -5   2    0.59    0.06
   0  -5  -2   62.96    1.53
   0   5   2   63.21    1.66
   0  -5  -2   60.87    1.50
   0  -5   2   65.51    1.56
   0   5  -2   62.95    1.66
   0  -5   2   61.65    1.50
   0  -5   2   64.14    1.53
   1   5   2    4.83    0.19
  -1   5  -2    5.09    0.17
   1  -5   2    5.17    0.17
  -1  -5  -2    5.11    0.17
   1  -5   2    4.84    0.17
  -1  -5  -2    5.18    0.18
   2   5   2   42.06    1.14
   2  -5   2   40.91    1.04
  -2   5  -2   40.64    1.02
  -2  -5  -2   42.72    1.02
   2  -5   2   42.13    1.06
  -2  -5  -2   41.00    1.03
   3  -5   2   80.36    1.95
  -3   5  -2   76.76    1.86
   3  -5   2   76.67    1.90
   3   5   2   77.22    2.07
  -3  -5  -2   78.62    1.87
   4  -5   2    0.07    0.05
   4  -5   2    0.01    0.04
  -4  -5  -2    0.02    0.05
   4   5   2    0.02    0.05
  -4   5  -2    0.41    0.07
  -5   5  -2    0.48    0.08
   5   5   2    0.37    0.07
  -5  -5  -2    0.43    0.08
   5  -5   2    0.39    0.07
   5  -5   2    0.46    0.08
  -6   5  -2    1.33    0.13
   6  -5   2    1.25    0.11
  -6   5  -2    1.21    0.11
  -6  -5  -2    1.20    0.13
   6   5   2    1.19    0.12
   6  -6  -2    1.93    0.14
   6   6  -2    1.85    0.15
   6  -6  -2    1.81    0.14
   5  -6  -2    3.00    0.16
   5   6  -2    2.83    0.17
  -5   6   2    2.81    0.17
   5  -6  -2    2.89    0.15
  -5  -6   2    3.11    0.18
   4  -6  -2    1.05    0.09
  -4  -6   2    0.96    0.10
  -4   6   2    0.98    0.10
   4  -6  -2    0.89    0.09
   4   6  -2    0.89    0.10
   3   6  -2    0.34    0.07
  -3   6   2    0.40    0.07
  -3  -6   2    0.44    0.07
   3  -6  -2    0.37    0.06
   2   6  -2   25.38    0.73
  -2   6   2   25.56    0.66
  -2  -6   2   25.22    0.67
   2  -6  -2   24.56    0.67
   1   6  -2   42.87    1.18
   1  -6  -2   42.50    1.08
  -1  -6   2   41.75    1.06
  -1   6   2   44.59    1.16
  -1  -6   2   44.46    1.07
   0  -6   2    6.51    0.21
   0  -6  -2    6.14    0.21
   0  -6  -2    6.19    0.21
   0   6  -2    6.16    0.22
   0   6   2    6.27    0.22
   0  -6   2    6.19    0.21
  -1  -6  -2   23.72    0.63
  -1  -6  -2   25.36    0.64
   1  -6   2   24.02    0.64
   1   6   2   23.88    0.69
  -1   6  -2   24.52    0.67
   2  -6   2    0.05    0.04
  -2  -6  -2    0.12    0.05
   2  -6   2    0.03    0.04
  -2   6  -2    0.14    0.05
  -2  -6  -2    0.02    0.04
   2   6   2    0.02    0.05
   3  -6   2    1.32    0.10
   3  -6   2    1.11    0.10
  -3   6  -2    1.22    0.10
  -3  -6  -2    1.30    0.10
   3   6   2    1.23    0.11
   4   6   2    2.50    0.15
  -4   6  -2    2.61    0.15
   4  -6   2    2.61    0.14
  -4  -6  -2    2.63    0.15
   4  -6   2    2.65    0.15
   5  -6   2    2.85    0.17
   5   6   2    2.89    0.17
   5  -6   2    3.03    0.16
  -5  -6  -2    3.05    0.18
  -5   6  -2    3.02    0.17
   6  -6   2    0.96    0.10
  -6   6  -2    0.96    0.12
   5   7  -2    0.10    0.07
   5  -7  -2    0.12    0.07
  -5  -7   2    0.22    0.08
  -5   7   2    0.22    0.08
   4   7  -2    7.47    0.30
   4  -7  -2    7.77    0.29
  -4   7   2    7.81    0.30
  -4  -7   2    7.31    0.29
   3  -7  -2    0.03    0.05
   3   7  -2    0.01    0.05
  -3  -7   2   -0.05    0.05
  -3   7   2    0.01    0.05
   2  -7  -2    3.47    0.16
  -2   7   2    3.48    0.16
  -2  -7   2    3.48    0.17
   2   7  -2    3.41    0.17
   1   7  -2    1.36    0.11
  -1  -7   2    1.53    0.11
  -1  -7   2    1.55    0.10
   1  -7  -2    1.66    0.11
  -1   7   2    1.52    0.11
   0  -7  -2    0.88    0.08
   0   7  -2    0.66    0.07
   0  -7   2    0.76    0.07
   0   7   2    0.87    0.08
   0  -7   2    0.78    0.08
   0  -7  -2    0.82    0.08
  -1   7  -2    2.59    0.13
   1  -7   2    2.72    0.13
  -1  -7  -2    2.62    0.13
   1   7   2    2.35    0.14
  -1  -7  -2    2.65    0.13
  -2  -7  -2    0.34    0.07
  -2  -7  -2    0.24    0.06
   2  -7   2    0.20    0.06
  -2   7  -2    0.34    0.07
   2   7   2    0.23    0.07
  -3  -7  -2    0.70    0.09
   3   7   2    0.57    0.09
  -3   7  -2    0.69    0.09
   3  -7   2    0.82    0.09
   4   7   2    0.11    0.06
  -4   7  -2    0.11    0.07
   4  -7   2    0.24    0.07
  -4  -7  -2    0.12    0.06
  -5   7  -2    0.42    0.09
  -5  -7  -2    0.35    0.09
   5  -7   2    0.33    0.08
   5   7   2    0.27    0.08
  -4   8   2    1.28    0.13
   4  -8  -2    1.16    0.12
  -4  -8   2    1.34    0.12
   4   8  -2    1.27    0.12
  -3  -8   2    0.33    0.08
   3   8  -2    0.26    0.07
   3  -8  -2    0.32    0.07
  -3   8   2    0.30    0.08
  -2   8   2    0.13    0.06
   2   8  -2    0.18    0.06
   2  -8  -2    0.28    0.07
  -2  -8   2    0.31    0.07
  -1  -8   2    2.28    0.12
  -1  -8   2    1.96    0.13
   1  -8  -2    2.23    0.13
   1   8  -2    1.97    0.13
  -1   8   2    2.15    0.13
   0  -8   2    0.09    0.05
   0  -8  -2    0.11    0.05
   0   8   2    0.03    0.04
   0  -8   2    0.10    0.05
   1   8   2    0.00    0.05
  -1  -8  -2    0.08    0.05
  -1  -8  -2    0.03    0.05
   1  -8   2    0.06    0.05
  -1   8  -2    0.02    0.04
   2  -8   2    0.14    0.06
  -2   8  -2    0.22    0.07
  -2  -8  -2    0.11    0.06
   2   8   2    0.18    0.07
  -3   8  -2    3.45    0.18
  -3  -8  -2    3.54    0.19
   3   8   2    3.40    0.19
   3  -8   2    3.55    0.18
   4  -8   2    1.97    0.15
  -4  -8  -2    1.93    0.15
  -4   8  -2    2.08    0.15
   4   8   2    1.97    0.16
  -2  -9   2    0.65    0.10
   2   9  -2    0.62    0.09
  -2   9   2    0.72    0.09
   2  -9  -2    0.72    0.09
  -1   9   2    1.20    0.11
  -1  -9   2    1.08    0.11
   1   9  -2    1.02    0.11
   1  -9  -2    1.25    0.11
   0  -9   2    0.55    0.08
   0  -9  -2    0.66    0.08
   0   9   2    0.58    0.08
   0   9  -2    0.37    0.07
   1  -9   2    0.55    0.08
  -1  -9  -2    0.71    0.10
  -1  -9  -2    0.55    0.08
  -1   9  -2    0.56    0.09
   1   9   2    0.58    0.09
   2  -9   2    1.65    0.13
  -2  -9  -2    1.66    0.14
   2   9   2    1.67    0.14
  -2   9  -2    1.88    0.14
  -3   9  -2    2.89    0.18
   0 -10  -2    0.11    0.06
  -7   0   3    0.03    0.06
   7   0  -3    0.01    0.06
  -6   0   3   -0.03    0.04
   6   0  -3    0.00    0.05
   5   0  -3   -0.03    0.04
  -5   0   3   -0.01    0.04
  -4   0   3    0.03    0.03
   4   0  -3    0.02    0.04
   4   0  -3   -0.03    0.03
  -4   0   3    0.13    0.04
   3   0  -3    0.02    0.02
  -3   0   3    0.11    0.03
  -3   0   3    0.01    0.02
  -3   0   3    0.05    0.02
  -2   0   3   -0.02    0.01
   2   0  -3    0.02    0.01
   2   0  -3    0.04    0.02
   1   0  -3    0.22    0.01
  -1   0   3    0.18    0.02
   0   0   3    0.21    0.02
   0   0   3    0.19    0.02
   0   0  -3    0.22    0.01
   1   0   3    0.06    0.01
  -1   0  -3    0.12    0.02
   1   0   3    0.10    0.01
  -1   0  -3    0.16    0.02
   2   0   3   -0.01    0.01
   2   0   3    0.06    0.02
  -2   0  -3    0.01    0.02
  -2   0  -3    0.03    0.02
   3   0   3    0.03    0.02
  -3   0  -3    0.08    0.03
  -3   0  -3    0.03    0.03
   3   0   3    0.00    0.02
  -4   0  -3   -0.03    0.03
   4   0   3    0.00    0.03
  -4   0  -3    0.00    0.03
   4   0   3   -0.04    0.02
  -5   0  -3   -0.01    0.04
  -5   0  -3    0.02    0.05
   5   0   3   -0.07    0.04
   6   0   3   -0.04    0.05
  -6   0  -3    0.08    0.06
  -7   0  -3    0.15    0.07
   7   0   3    0.08    0.06
  -7   1   3    1.81    0.14
   7  -1  -3    1.70    0.13
   7   1  -3    1.66    0.13
  -7  -1   3    1.93    0.15
  -6   1   3    4.03    0.20
  -6  -1   3    3.93    0.19
   6  -1  -3    4.04    0.18
   6   1  -3    4.06    0.18
   5   1  -3    8.85    0.29
  -5  -1   3    8.46    0.30
   5   1  -3    9.03    0.29
   5  -1  -3    8.40    0.28
  -5   1   3    8.92    0.30
   4   1  -3   21.44    0.57
  -4   1   3   20.36    0.55
  -4  -1   3   20.36    0.55
   4  -1  -3   20.20    0.55
   4   1  -3   18.55    0.55
   4  -1  -3   21.20    0.53
  -3  -1   3    9.92    0.29
   3  -1  -3   10.62    0.28
  -3   1   3   10.58    0.29
   3  -1  -3   10.01    0.29
  -3   1   3   10.44    0.30
   3   1  -3   10.26    0.30
  -3  -1   3   10.85    0.26
   2   1  -3    2.42    0.09
  -2  -1   3    2.36    0.09
  -2  -1   3    2.32    0.06
  -2   1   3    2.34    0.08
   2  -1  -3    2.28    0.09
  -2  -1   3    2.53    0.09
   2  -1  -3    2.31    0.08
  -2   1   3    2.40    0.09
  -1  -1   3    2.21    0.07
  -1   1   3    2.26    0.07
  -1   1   3    2.08    0.07
  -1  -1   3    2.15    0.08
   1   1  -3    2.23    0.07
   0  -1   3  102.39    2.43
   0  -1   3  103.32    2.71
   0  -1   3  106.81    2.49
   0   1   3  106.76    2.72
   0  -1   3  103.24    2.56
   0  -1  -3  111.87    2.63
   0  -1  -3  106.55    2.43
   0  -1  -3  100.77    2.48
  -1   1  -3  190.42    4.22
  -1  -1  -3  176.39    4.31
   1  -1   3  189.59    4.75
   1  -1   3  179.65    4.31
  -1  -1  -3  181.74    4.22
   1   1   3  182.65    4.72
   1  -1   3  178.88    4.45
   1   1   3  188.48    4.47
  -2   1  -3    1.38    0.06
   2   1   3    1.46    0.06
   2   1   3    1.41    0.06
   2  -1   3    1.48    0.05
  -2  -1  -3    1.43    0.07
  -2   1  -3    1.48    0.07
  -2  -1  -3    1.43    0.06
  -3   1  -3    0.77    0.06
  -3  -1  -3    0.69    0.06
   3  -1   3    0.55    0.04
   3  -1   3    0.58    0.05
   3   1   3    0.81    0.06
   3   1   3    0.49    0.06
  -3  -1  -3    0.70    0.06
  -3   1  -3    0.66    0.06
  -4   1  -3   22.27    0.58
  -4  -1  -3   21.92    0.58
   4   1   3   21.51    0.59
  -4  -1  -3   22.00    0.57
  -4   1  -3   22.21    0.58
   4  -1   3   21.13    0.59
   4   1   3   22.67    0.62
  -5   1  -3   23.84    0.65
   5   1   3   24.03    0.66
   5  -1   3   23.82    0.67
  -5  -1  -3   24.47    0.66
  -5   1  -3   24.96    0.65
  -6  -1  -3    1.96    0.14
   6  -1   3    1.84    0.13
  -6   1  -3    1.65    0.12
   6   1   3    1.73    0.12
  -7  -1  -3    0.03    0.06
   7  -1   3    0.00    0.05
  -7   1  -3   -0.07    0.05
   7   1   3    0.02    0.06
   7   2  -3    0.07    0.06
  -7   2   3    0.05    0.06
   7  -2  -3    0.14    0.06
  -7  -2   3    0.21    0.08
   6  -2  -3    6.26    0.24
  -6  -2   3    6.15    0.25
  -6   2   3    5.99    0.25
   6   2  -3    6.17    0.24
   5   2  -3   32.99    0.88
  -5   2   3   31.45    0.86
   5  -2  -3   32.46    0.88
   5  -2  -3   34.19    0.85
  -5  -2   3   33.12    0.87
   5   2  -3   34.41    0.92
  -4  -2   3    2.46    0.13
  -4   2   3    2.86    0.13
   4   2  -3    2.66    0.12
   4   2  -3    2.58    0.12
   4  -2  -3    2.63    0.12
   4  -2  -3    2.65    0.11
   3  -2  -3   19.69    0.51
   3   2  -3   19.93    0.53
  -3   2   3   19.86    0.52
   3  -2  -3   19.35    0.53
  -3  -2   3   19.35    0.52
  -3   2   3   21.02    0.53
   3   2  -3   20.64    0.56
  -3  -2   3   19.93    0.48
  -2   2   3   64.64    1.61
  -2  -2   3   62.37    1.63
   2  -2  -3   60.40    1.48
  -2  -2   3   62.67    1.47
   2  -2  -3   60.79    1.53
   2   2  -3   61.13    1.53
  -2   2   3   61.30    1.46
  -2  -2   3   62.79    1.47
  -1  -2   3   46.17    1.07
   1  -2  -3   44.33    1.08
   1   2  -3   45.44    1.12
  -1  -2   3   45.25    1.07
  -1   2   3   45.83    1.18
  -1   2   3   44.96    1.06
   1  -2  -3   45.41    1.11
  -1  -2   3   44.13    1.19
   0   2   3  898.41   23.00
   1  -2   3   17.70    0.46
  -1  -2  -3   17.26    0.43
  -1  -2  -3   16.98    0.44
  -1   2  -3   18.00    0.43
   1   2   3   17.72    0.48
   1  -2   3   18.00    0.47
   1   2   3   18.09    0.44
   1  -2   3   17.27    0.44
   2  -2   3   10.00    0.28
   2   2   3    9.63    0.29
   2   2   3   10.10    0.26
  -2   2  -3    9.28    0.26
   2  -2   3    9.34    0.27
  -2  -2  -3   10.03    0.27
  -2  -2  -3    9.51    0.26
  -3  -2  -3   31.60    0.79
  -3   2  -3   31.81    0.78
   3   2   3   31.77    0.80
   3  -2   3   31.79    0.80
  -3  -2  -3   30.89    0.78
   3  -2   3   31.37    0.82
   3   2   3   31.96    0.86
   4   2   3   25.13    0.70
  -4  -2  -3   24.71    0.65
  -4   2  -3   24.84    0.65
   4  -2   3   24.46    0.67
   4   2   3   25.09    0.66
  -4   2  -3   24.34    0.64
  -4  -2  -3   24.43    0.63
   5   2   3    0.15    0.05
   5  -2   3    0.18    0.06
  -5   2  -3    0.24    0.06
  -5   2  -3    0.20    0.05
   5   2   3    0.14    0.05
  -5  -2  -3    0.27    0.06
  -6   2  -3   12.80    0.42
   6   2   3   13.20    0.41
  -6   2  -3   13.73    0.42
   6  -2   3   12.57    0.42
  -6  -2  -3   13.08    0.42
  -7   2  -3    0.55    0.09
   7  -2   3    0.47    0.09
  -7  -2  -3    0.52    0.10
   7   2   3    0.57    0.08
  -7  -3   3    0.13    0.08
   7   3  -3    0.09    0.06
  -7   3   3    0.04    0.06
   7  -3  -3    0.03    0.06
   6   3  -3    0.67    0.08
  -6   3   3    0.69    0.09
   6   3  -3    0.53    0.08
  -6  -3   3    0.60    0.09
   6  -3  -3    0.56    0.08
  -5  -3   3    0.50    0.08
  -5   3   3    0.62    0.09
   5  -3  -3    0.60    0.07
   5   3  -3    0.47    0.07
   5  -3  -3    0.41    0.07
   5   3  -3    0.47    0.06
   4   3  -3    2.74    0.12
  -4   3   3    2.98    0.14
   4   3  -3    2.64    0.13
   4  -3  -3    2.77    0.13
  -4  -3   3    3.21    0.15
   4  -3  -3    2.77    0.12
   3   3  -3    1.70    0.09
  -3   3   3    1.87    0.10
   3   3  -3    1.75    0.10
  -3  -3   3    1.68    0.10
   3  -3  -3    1.67    0.09
   3  -3  -3    1.75    0.09
  -2  -3   3    0.48    0.03
  -2  -3   3    0.49    0.05
  -2   3   3    0.67    0.04
   2  -3  -3    0.42    0.04
   2   3  -3    0.54    0.05
  -2   3   3    0.50    0.05
   2  -3  -3    0.44    0.05
   2   3  -3    0.54    0.06
  -1  -3   3   41.80    1.01
   1  -3  -3   42.81    1.05
  -1   3   3   42.04    1.01
  -1  -3   3   43.57    1.13
   1   3  -3   41.95    1.05
  -1   3   3   43.83    1.11
   1  -3  -3   41.56    1.03
  -1  -3   3   41.45    1.01
   0   3   3   93.21    2.39
   0  -3  -3   92.09    2.14
   0  -3   3   91.41    2.18
   0  -3   3   90.83    2.39
   0  -3  -3   92.04    2.19
   0  -3   3   90.88    2.14
   0  -3   3   94.46    2.26
   1   3   3   50.89    1.32
   1  -3   3   50.10    1.25
  -1   3  -3   49.68    1.18
  -1  -3  -3   49.77    1.19
  -1  -3  -3   49.45    1.21
   1  -3   3   51.25    1.31
   1  -3   3   49.74    1.21
  -2   3  -3    0.10    0.03
   2   3   3    0.01    0.02
   2  -3   3    0.09    0.04
   2  -3   3    0.00    0.04
  -2  -3  -3    0.03    0.03
  -2   3  -3    0.11    0.02
   2   3   3   -0.03    0.04
   3   3   3    1.32    0.09
  -3  -3  -3    1.44    0.08
  -3   3  -3    1.54    0.09
   3  -3   3    1.27    0.09
   3   3   3    1.34    0.07
   3  -3   3    1.31    0.09
  -3  -3  -3    1.44    0.09
   4   3   3    2.25    0.10
  -4  -3  -3    2.01    0.12
   4  -3   3    2.02    0.11
  -4   3  -3    2.17    0.12
   4  -3   3    2.00    0.11
   4   3   3    1.93    0.12
   5   3   3    0.49    0.08
  -5   3  -3    0.66    0.08
  -5   3  -3    0.68    0.08
  -5  -3  -3    0.58    0.08
   5   3   3    0.68    0.07
   5  -3   3    0.49    0.07
   6  -3   3    0.01    0.05
  -6  -3  -3    0.06    0.06
  -6   3  -3    0.05    0.05
  -6   3  -3   -0.06    0.05
  -7   3  -3    1.27    0.13
  -7  -3  -3    1.31    0.14
  -6   4   3    1.74    0.14
   6  -4  -3    1.86    0.13
  -6  -4   3    1.83    0.14
   6   4  -3    1.78    0.13
  -5  -4   3   17.79    0.54
   5  -4  -3   18.75    0.52
   5   4  -3   18.42    0.56
  -5   4   3   17.69    0.53
   5  -4  -3   18.10    0.53
   5   4  -3   18.57    0.52
   4  -4  -3   25.11    0.66
   4   4  -3   25.01    0.71
  -4  -4   3   24.74    0.66
  -4   4   3   23.95    0.65
   4   4  -3   23.45    0.65
   4  -4  -3   24.08    0.65
   3   4  -3   21.42    0.61
  -3   4   3   21.36    0.56
   3  -4  -3   20.12    0.56
  -3  -4   3   21.00    0.57
   3   4  -3   21.44    0.56
   3  -4  -3   21.33    0.57
   2   4  -3  132.74    3.27
  -2   4   3  133.48    3.12
  -2  -4   3  134.85    3.13
   2   4  -3  132.36    3.49
  -2  -4   3  135.49    3.17
   2  -4  -3  131.87    3.19
   2  -4  -3  135.32    3.28
  -2   4   3  137.75    3.47
  -1   4   3   62.40    1.59
   1   4  -3   60.09    1.60
  -1  -4   3   59.38    1.44
   1  -4  -3   62.56    1.50
  -1  -4   3   61.44    1.46
   1   4  -3   59.90    1.50
  -1   4   3   61.14    1.44
   1  -4  -3   59.33    1.47
   0  -4  -3   63.71    1.55
   0  -4   3   64.26    1.52
   0  -4   3   65.57    1.60
   0  -4   3   65.07    1.55
   0  -4  -3   67.21    1.59
   0   4  -3   62.04    1.69
   0   4   3   64.71    1.69
   0  -4  -3   63.45    1.52
  -1  -4  -3  458.74   10.28
   1  -4   3  448.46   10.50
   1   4   3  460.89   11.50
  -1  -4  -3  452.46   10.50
  -1   4  -3  426.94   10.24
  -1   4  -3  457.00   11.48
   1  -4   3  430.82   10.83
  -2  -4  -3    0.63    0.06
   2  -4   3    0.54    0.06
  -2   4  -3    0.79    0.07
  -2  -4  -3    0.62    0.06
   2   4   3    0.49    0.06
   2  -4   3    0.49    0.06
  -3  -4  -3   17.96    0.47
   3  -4   3   18.34    0.50
  -3  -4  -3   18.11    0.49
   3  -4   3   17.79    0.49
   3   4   3   18.27    0.54
  -3   4  -3   17.84    0.48
  -4   4  -3    9.08    0.30
   4  -4   3    9.54    0.31
  -4  -4  -3    9.36    0.31
   4  -4   3    9.81    0.31
   4   4   3    9.52    0.32
  -5   4  -3    1.31    0.11
  -5   4  -3    1.03    0.10
  -5  -4  -3    1.14    0.11
   5   4   3    1.00    0.10
   5  -4   3    1.14    0.10
  -6  -4  -3    5.08    0.24
  -6   4  -3    5.28    0.23
   6  -4   3    5.08    0.23
  -6   4  -3    4.91    0.23
   6   4   3    5.25    0.23
   6   5  -3    1.58    0.13
   6  -5  -3    1.48    0.12
  -6   5   3    1.39    0.13
   6  -5  -3    1.75    0.13
  -6  -5   3    1.63    0.14
   5  -5  -3    2.50    0.14
   5  -5  -3    2.53    0.14
  -5   5   3    2.83    0.17
  -5  -5   3    2.44    0.15
   5   5  -3    2.61    0.16
   4   5  -3   14.20    0.47
  -4   5   3   14.62    0.44
   4  -5  -3   14.99    0.43
   4  -5  -3   15.56    0.44
  -4  -5   3   14.49    0.44
  -3   5   3    6.20    0.22
   3  -5  -3    5.70    0.20
   3  -5  -3    5.76    0.21
  -3  -5   3    6.12    0.22
  -2   5   3    1.48    0.09
   2   5  -3    1.31    0.09
  -2  -5   3    1.47    0.07
   2  -5  -3    1.41    0.09
   2  -5  -3    1.68    0.08
  -2  -5   3    1.40    0.09
  -1   5   3   19.36    0.53
  -1  -5   3   17.23    0.49
  -1  -5   3   19.15    0.49
   1   5  -3   18.54    0.49
   1  -5  -3   18.22    0.50
   1   5  -3   19.81    0.55
   0  -5   3   16.50    0.43
   0   5  -3   15.40    0.45
   0  -5  -3   14.55    0.42
   0   5   3   15.84    0.46
   0  -5   3   15.99    0.42
   0  -5  -3   15.61    0.42
   0  -5   3   16.06    0.42
  -1   5  -3    0.04    0.03
   1   5   3   -0.03    0.03
   1  -5   3    0.26    0.04
  -1   5  -3    0.00    0.02
   1  -5   3    0.03    0.03
  -1  -5  -3   -0.02    0.03
   2  -5   3    5.24    0.18
  -2  -5  -3    5.05    0.18
   2  -5   3    4.93    0.18
   2   5   3    5.01    0.20
  -2   5  -3    5.16    0.18
  -2  -5  -3    5.07    0.17
  -3   5  -3   27.06    0.69
  -3  -5  -3   26.93    0.68
   3  -5   3   26.06    0.71
   3   5   3   26.75    0.77
   3  -5   3   26.97    0.72
  -3  -5  -3   26.30    0.70
   4  -5   3   10.02    0.32
   4  -5   3   10.27    0.33
   4   5   3    9.57    0.34
  -4   5  -3    9.95    0.32
  -4  -5  -3    9.72    0.33
  -5   5  -3    1.55    0.13
   5  -5   3    1.62    0.12
   5   5   3    1.59    0.13
  -5  -5  -3    1.73    0.12
   5  -5   3    1.75    0.12
   6   5   3    0.39    0.08
   6  -5   3    0.47    0.08
  -6   5  -3    0.35    0.08
  -6   5  -3    0.67    0.10
  -6  -5  -3    0.54    0.10
   6  -6  -3    0.43    0.08
   6  -6  -3    0.42    0.09
   5   6  -3    0.02    0.05
  -5  -6   3    0.06    0.07
   5  -6  -3    0.12    0.06
   5  -6  -3    0.09    0.05
  -5   6   3    0.05    0.06
  -4   6   3    0.72    0.09
   4  -6  -3    0.51    0.08
  -4  -6   3    0.63    0.09
   4   6  -3    0.44    0.08
  -3  -6   3    0.56    0.08
   3   6  -3    0.39    0.07
  -3   6   3    0.70    0.08
   3  -6  -3    0.41    0.07
   2   6  -3   27.89    0.79
   2  -6  -3   27.70    0.73
  -2  -6   3   26.80    0.72
  -2   6   3   27.74    0.72
   1  -6  -3   19.10    0.52
  -1   6   3   19.32    0.55
   1   6  -3   19.16    0.57
  -1   6   3   18.63    0.52
  -1  -6   3   19.90    0.51
  -1  -6   3   19.55    0.52
   0  -6  -3    4.03    0.16
   0   6   3    3.65    0.16
   0  -6   3    4.04    0.16
   0   6  -3    3.99    0.16
   0  -6   3    3.98    0.15
   0  -6  -3    4.05    0.16
   1  -6   3    0.11    0.04
  -1  -6  -3    0.14    0.04
  -1  -6  -3    0.16    0.05
  -1   6  -3    0.14    0.04
  -1   6  -3    0.13    0.04
   1   6   3    0.10    0.05
   2  -6   3    6.21    0.22
   2   6   3    6.25    0.24
   2  -6   3    5.61    0.21
  -2  -6  -3    6.13    0.22
  -2  -6  -3    6.29    0.21
  -2   6  -3    5.92    0.21
  -3  -6  -3    8.10    0.28
  -3   6  -3    8.28    0.28
   3   6   3    8.33    0.31
   3  -6   3    8.84    0.28
   3  -6   3    8.17    0.28
   4  -6   3    2.58    0.14
   4   6   3    2.42    0.15
   4  -6   3    2.74    0.15
  -4  -6  -3    2.52    0.15
  -4   6  -3    2.49    0.15
  -5  -6  -3    1.11    0.11
   5   6   3    0.83    0.10
   5  -6   3    0.99    0.10
   5  -6   3    0.89    0.09
  -5   6  -3    1.19    0.12
   6  -6   3   -0.07    0.05
  -6   6  -3    0.09    0.07
   5  -7  -3    0.33    0.08
  -5   7   3    0.38    0.09
   5   7  -3    0.31    0.08
  -5  -7   3    0.45    0.09
  -4   7   3    6.25    0.26
  -4  -7   3    6.18    0.26
   4  -7  -3    6.23    0.25
   4   7  -3    6.02    0.26
   3  -7  -3    0.52    0.08
   3   7  -3    0.72    0.09
  -3   7   3    0.56    0.08
  -3  -7   3    0.49    0.08
   2  -7  -3    8.72    0.29
  -2   7   3    8.20    0.28
   2   7  -3    8.17    0.30
  -2  -7   3    8.65    0.29
   1   7  -3    6.93    0.25
  -1  -7   3    7.15    0.23
  -1  -7   3    6.57    0.24
   1  -7  -3    6.87    0.24
  -1   7   3    6.51    0.24
   0  -7   3    5.55    0.20
   0   7  -3    5.53    0.21
   0  -7  -3    5.37    0.20
   0  -7  -3    5.45    0.20
   0  -7   3    5.35    0.20
   0   7   3    5.48    0.21
   1   7   3    0.69    0.08
   1  -7   3    0.79    0.08
  -1   7  -3    0.73    0.07
  -1  -7  -3    0.84    0.09
  -1  -7  -3    0.80    0.08
   2   7   3   13.08    0.43
  -2  -7  -3   13.41    0.38
  -2   7  -3   13.07    0.39
  -2  -7  -3   12.94    0.40
   2  -7   3   12.76    0.40
  -3   7  -3    6.60    0.25
   3   7   3    6.76    0.27
   3  -7   3    6.72    0.26
  -3  -7  -3    6.35    0.25
  -4  -7  -3    3.11    0.17
   4  -7   3    3.00    0.17
  -4   7  -3    2.69    0.16
   4   7   3    2.74    0.17
  -5  -7  -3    6.91    0.29
   5   7   3    6.64    0.30
  -5   7  -3    6.56    0.28
   5  -7   3    6.83    0.29
  -4  -8   3   -0.06    0.05
   4   8  -3    0.06    0.07
  -4   8   3    0.02    0.07
   4  -8  -3    0.02    0.06
  -3  -8   3    2.20    0.14
   3  -8  -3    1.75    0.13
  -3   8   3    1.87    0.13
   3   8  -3    1.91    0.14
  -2  -8   3    6.75    0.25
   2  -8  -3    6.78    0.25
   2   8  -3    6.03    0.26
  -2   8   3    6.09    0.24
  -1  -8   3    0.28    0.07
   1   8  -3    0.37    0.07
  -1   8   3    0.16    0.06
   1  -8  -3    0.17    0.06
   0  -8   3    0.04    0.04
   0  -8   3    0.01    0.05
   0   8   3   -0.02    0.05
   0   8   3    0.05    0.05
   0  -8  -3    0.00    0.04
  -1  -8  -3    2.36    0.14
   1  -8   3    2.70    0.14
   1   8   3    2.52    0.15
  -1  -8  -3    2.71    0.14
  -1   8  -3    2.48    0.14
   2   8   3    0.16    0.07
  -2  -8  -3    0.09    0.07
   2  -8   3    0.25    0.07
  -2   8  -3    0.35    0.07
  -3   8  -3    3.68    0.19
  -3  -8  -3    3.83    0.19
   3   8   3    3.81    0.20
   3  -8   3    3.84    0.19
  -4   8  -3    4.40    0.22
   4  -8   3    4.46    0.22
  -4  -8  -3    4.74    0.23
   4   8   3    4.48    0.23
  -2   9   3    0.12    0.07
   2   9  -3    0.22    0.07
   2  -9  -3    0.16    0.07
  -2  -9   3    0.16    0.07
   1   9  -3    0.06    0.06
   1  -9  -3    0.14    0.06
  -1  -9   3    0.14    0.06
  -1   9   3    0.14    0.06
   0  -9  -3    2.84    0.15
   0   9   3    2.54    0.16
   0  -9   3    2.81    0.15
   0   9  -3    2.57    0.15
  -1  -9  -3    5.00    0.21
  -1  -9  -3    4.52    0.21
  -1   9  -3    4.53    0.21
   1  -9   3    4.95    0.21
   1   9   3    4.54    0.22
   2  -9   3    0.23    0.07
   2   9   3    0.14    0.07
  -2   9  -3    0.18    0.07
  -2  -9  -3    0.20    0.07
  -3   9  -3    0.03    0.07
  -7   0   4    0.74    0.11
   7   0  -4    0.67    0.09
   6   0  -4    1.58    0.11
  -6   0   4    1.38    0.11
   5   0  -4   30.40    0.81
  -5   0   4   30.24    0.80
  -4   0   4   71.25    1.66
   4   0  -4   69.97    1.81
   4   0  -4   66.08    1.72
  -3   0   4   32.67    0.89
  -3   0   4   33.08    0.82
   3   0  -4   33.39    0.85
   3   0  -4   34.45    0.81
   2   0  -4  378.07    9.28
  -2   0   4  368.24    8.78
  -2   0   4  386.72    9.84
   2   0  -4  401.53    9.03
  -1   0   4  287.93    7.47
  -1   0   4  284.82    6.67
   1   0  -4  291.95    7.06
   1   0  -4  300.20    6.89
   0   0   4  124.84    3.08
   0   0   4  131.81    3.16
   0   0   4  126.07    3.26
   0   0  -4  123.42    2.98
   1   0   4  275.13    6.78
  -1   0  -4  267.18    6.56
   1   0   4  278.54    7.18
  -1   0  -4  297.82    6.46
  -2   0  -4  206.65    4.80
  -2   0  -4  210.00    4.92
   2   0   4  208.80    5.07
   2   0   4  209.60    5.36
   3   0   4    1.36    0.08
  -3   0  -4    1.55    0.08
  -3   0  -4    1.46    0.08
   3   0   4    1.62    0.07
   4   0   4    4.10    0.16
   4   0   4    4.31    0.15
  -4   0  -4    4.15    0.16
  -4   0  -4    4.23    0.16
   5   0   4   20.30    0.58
  -5   0  -4   20.81    0.56
  -5   0  -4   20.78    0.57
   6   0   4   23.51    0.69
  -6   0  -4   25.17    0.68
   7   0   4    0.35    0.08
  -7   0  -4    0.52    0.09
   7   1  -4    0.84    0.10
  -7  -1   4    1.00    0.12
   7  -1  -4    0.90    0.10
  -7   1   4    0.93    0.11
   6  -1  -4    3.74    0.17
   6   1  -4    3.58    0.17
  -6  -1   4    3.51    0.18
  -6   1   4    3.71    0.19
   5   1  -4   27.58    0.74
   5  -1  -4   25.05    0.71
   5   1  -4   25.71    0.71
  -5  -1   4   26.25    0.71
  -5   1   4   26.09    0.70
   4  -1  -4   46.17    1.11
  -4   1   4   45.94    1.12
  -4  -1   4   45.00    1.12
   4  -1  -4   45.00    1.16
   4   1  -4   47.12    1.22
   4   1  -4   43.43    1.15
   3  -1  -4    0.04    0.02
  -3  -1   4    0.02    0.02
  -3   1   4    0.02    0.02
  -3  -1   4    0.02    0.03
  -3  -1   4    0.04    0.01
  -3   1   4    0.05    0.03
   3   1  -4    0.04    0.03
   2  -1  -4   26.60    0.65
  -2   1   4   26.88    0.65
  -2   1   4   26.44    0.71
  -2  -1   4   27.24    0.66
   2   1  -4   26.77    0.68
   2  -1  -4   26.46    0.68
  -1   1   4  164.98    4.15
   1  -1  -4  166.44    3.91
  -1  -1   4  152.92    4.13
   1  -1  -4  155.55    3.78
   1   1  -4  170.71    3.97
  -1  -1   4  157.70    3.70
   1   1  -4  160.59    3.91
  -1   1   4  157.97    3.70
   0  -1   4    0.95    0.04
   0   1  -4    0.95    0.04
   0  -1   4    0.91    0.03
   0  -1  -4    0.95    0.04
   0  -1   4    0.95    0.04
   0   1   4    0.95    0.04
   1   1   4  963.82   25.11
  -1   1  -4 1000.00   22.99
  -2   1  -4   14.38    0.37
  -2  -1  -4   14.46    0.38
  -2  -1  -4   14.58    0.37
   2   1   4   14.56    0.41
   2  -1   4   14.74    0.39
  -2   1  -4   14.66    0.38
   2  -1   4   14.74    0.39
   2   1   4   14.66    0.38
   3  -1   4   41.55    1.07
  -3   1  -4   42.70    1.04
  -3  -1  -4   41.87    1.03
  -3   1  -4   41.88    1.01
   3   1   4   42.45    1.12
   3   1   4   42.01    1.06
   3  -1   4   42.21    1.10
  -3  -1  -4   41.96    1.02
   4  -1   4   13.67    0.40
  -4  -1  -4   13.99    0.38
   4   1   4   13.82    0.41
   4   1   4   13.58    0.39
  -4   1  -4   13.88    0.39
  -4   1  -4   14.08    0.39
  -4  -1  -4   13.45    0.39
  -5   1  -4    1.30    0.10
  -5   1  -4    1.31    0.10
   5   1   4    1.26    0.10
  -5  -1  -4    1.33    0.10
   5  -1   4    1.14    0.09
   6  -1   4    1.37    0.11
   6   1   4    1.46    0.11
  -6   1  -4    1.46    0.12
  -6  -1  -4    1.55    0.13
   7  -1   4    2.61    0.16
  -7  -1  -4    2.61    0.17
  -7   1  -4    2.95    0.18
   7   1   4    2.68    0.16
   7   2  -4    0.03    0.06
   7  -2  -4    0.04    0.05
  -7  -2   4    0.07    0.07
  -7   2   4    0.05    0.07
   6   2  -4   14.89    0.45
  -6   2   4   14.57    0.46
  -6  -2   4   14.20    0.46
   6  -2  -4   14.93    0.45
  -5   2   4    0.24    0.06
   5   2  -4    0.17    0.05
   5   2  -4    0.12    0.05
  -5  -2   4    0.13    0.06
   5  -2  -4    0.18    0.05
   4   2  -4   16.89    0.48
  -4   2   4   17.61    0.48
   4   2  -4   17.74    0.51
   4  -2  -4   17.54    0.48
  -4  -2   4   17.44    0.48
   4  -2  -4   17.48    0.46
  -3  -2   4   28.21    0.77
  -3   2   4   27.29    0.70
  -3  -2   4   28.67    0.71
   3   2  -4   28.29    0.72
   3  -2  -4   27.93    0.72
  -3   2   4   27.90    0.74
   3  -2  -4   27.75    0.70
   2  -2  -4    5.28    0.16
   2  -2  -4    5.46    0.17
  -2  -2   4    5.50    0.17
   2   2  -4    5.39    0.17
  -2   2   4    5.63    0.16
  -2   2   4    5.57    0.17
  -2  -2   4    5.50    0.19
   1  -2  -4   35.60    0.85
  -1  -2   4   34.12    0.82
  -1   2   4   34.04    0.81
  -1   2   4   34.95    0.90
  -1  -2   4   33.55    0.91
   1  -2  -4   33.83    0.83
  -1  -2   4   34.22    0.82
   1   2  -4   33.25    0.85
   0  -2   4  370.15    8.44
   0  -2   4  370.27    8.64
   0  -2  -4  369.88    8.44
   0  -2  -4  381.33    8.65
   0   2   4  355.97    9.44
   0  -2   4  375.93    9.46
   0  -2  -4  371.04    9.18
   0  -2   4  353.03    8.91
  -1  -2  -4  190.52    4.62
  -1  -2  -4  193.79    4.52
   1  -2   4  211.48    5.07
   1  -2   4  189.79    4.77
  -1   2  -4  200.56    4.52
   1   2   4  193.16    5.05
   1  -2   4  192.40    4.62
   1   2   4  201.52    4.80
   2  -2   4   23.29    0.59
   2   2   4   23.48    0.59
   2  -2   4   23.78    0.62
   2   2   4   23.84    0.64
  -2   2  -4   23.55    0.57
   2  -2   4   23.37    0.61
  -2  -2  -4   22.87    0.58
  -2  -2  -4   23.34    0.58
  -3   2  -4   93.33    2.21
  -3   2  -4   90.50    2.15
  -3  -2  -4   90.52    2.19
   3  -2   4   92.05    2.28
   3   2   4   93.24    2.40
  -3  -2  -4   92.34    2.16
   3   2   4   91.98    2.26
  -4  -2  -4    0.10    0.04
  -4   2  -4   -0.01    0.03
   4  -2   4    0.01    0.04
   4   2   4    0.03    0.03
  -4   2  -4    0.04    0.04
   4   2   4    0.01    0.04
  -4  -2  -4    0.01    0.04
   5   2   4   13.41    0.40
  -5   2  -4   13.02    0.40
   5  -2   4   13.36    0.41
   5   2   4   13.67    0.42
  -5   2  -4   13.29    0.40
  -5  -2  -4   13.30    0.41
  -6  -2  -4    4.17    0.20
  -6   2  -4    4.34    0.20
   6  -2   4    4.37    0.20
   6   2   4    4.31    0.19
  -6   2  -4    4.04    0.20
   7   2   4    0.13    0.06
  -7  -2  -4    0.08    0.06
   7  -2   4    0.03    0.06
  -7   2  -4    0.01    0.06
  -7  -3   4    3.14    0.20
   7   3  -4    3.45    0.18
   7  -3  -4    3.22    0.18
  -7   3   4    3.43    0.20
   6   3  -4    0.18    0.06
  -6   3   4    0.15    0.07
   6   3  -4    0.18    0.06
   6  -3  -4    0.08    0.06
  -6  -3   4    0.12    0.06
   5  -3  -4   29.15    0.75
  -5   3   4   28.21    0.77
   5  -3  -4   28.64    0.78
   5   3  -4   28.78    0.82
  -5  -3   4   28.17    0.77
   5   3  -4   28.53    0.77
  -4  -3   4   24.65    0.66
   4   3  -4   24.54    0.66
   4  -3  -4   25.03    0.64
   4   3  -4   25.46    0.71
  -4   3   4   23.92    0.66
   4  -3  -4   25.09    0.67
   3  -3  -4   12.33    0.35
   3  -3  -4   12.24    0.34
   3   3  -4   12.33    0.35
  -3   3   4   12.39    0.35
  -3  -3   4   12.73    0.36
   3   3  -4   12.73    0.38
  -2  -3   4  118.35    2.76
   2  -3  -4  115.20    2.85
  -2  -3   4  118.02    3.04
   2  -3  -4  116.18    2.78
  -2   3   4  120.49    3.02
  -2  -3   4  116.10    2.73
   2   3  -4  115.58    2.86
  -2   3   4  115.58    2.72
  -1  -3   4   56.00    1.34
  -1  -3   4   57.20    1.49
   1  -3  -4   56.37    1.36
   1  -3  -4   57.81    1.39
  -1   3   4   56.67    1.48
  -1   3   4   56.16    1.33
  -1  -3   4   57.02    1.35
   1   3  -4   55.70    1.40
   0  -3   4    0.02    0.02
   0  -3   4    0.05    0.02
   0  -3  -4    0.02    0.02
   0  -3  -4    0.01    0.02
   0  -3   4    0.03    0.02
   0  -3   4    0.09    0.02
   0   3   4   -0.01    0.02
   1   3   4  200.97    5.28
  -1  -3  -4  206.22    4.83
   1  -3   4  203.88    4.83
   1  -3   4  212.82    5.28
  -1   3  -4  203.71    4.72
  -1  -3  -4  205.85    4.72
   1  -3   4  203.88    4.99
  -2  -3  -4  167.04    3.85
   2  -3   4  163.40    3.94
  -2   3  -4  165.43    3.84
   2  -3   4  164.32    4.06
   2  -3   4  172.47    4.30
  -2  -3  -4  164.37    3.93
   2   3   4  167.16    4.04
   2   3   4  167.71    4.31
   3   3   4   55.17    1.32
  -3  -3  -4   52.59    1.28
  -3   3  -4   51.56    1.27
   3  -3   4   52.23    1.34
  -3  -3  -4   51.51    1.28
   3  -3   4   52.53    1.30
   3   3   4   54.55    1.42
   4  -3   4   13.11    0.40
  -4  -3  -4   13.33    0.39
  -4   3  -4   12.89    0.38
   4   3   4   13.11    0.41
   4   3   4   14.18    0.38
  -4  -3  -4   13.17    0.37
   5   3   4    2.35    0.12
  -5  -3  -4    2.33    0.14
   5   3   4    2.20    0.13
   5  -3   4    2.25    0.13
  -5   3  -4    2.42    0.14
  -5   3  -4    2.47    0.14
  -6   3  -4    2.06    0.14
   6  -3   4    1.97    0.13
  -6   3  -4    1.94    0.14
  -6  -3  -4    1.96    0.14
  -7  -3  -4    3.22    0.20
  -7   3  -4    3.58    0.20
   6  -4  -4    0.68    0.09
   6   4  -4    0.68    0.09
  -6  -4   4    0.77    0.10
  -6   4   4    0.77    0.10
   5   4  -4    0.33    0.06
   5   4  -4    0.24    0.06
  -5  -4   4    0.26    0.07
  -5   4   4    0.33    0.08
   5  -4  -4    0.37    0.06
   5  -4  -4    0.23    0.06
  -4  -4   4    0.62    0.08
   4   4  -4    0.65    0.07
  -4   4   4    0.69    0.08
   4  -4  -4    0.57    0.07
   4  -4  -4    0.63    0.07
   4   4  -4    0.65    0.08
   3  -4  -4   23.21    0.61
  -3  -4   4   22.61    0.61
   3  -4  -4   23.26    0.61
   3   4  -4   22.98    0.66
   3   4  -4   22.95    0.61
  -3   4   4   23.27    0.61
  -2   4   4    5.41    0.19
  -2  -4   4    5.95    0.16
  -2  -4   4    5.80    0.20
   2  -4  -4    5.57    0.19
   2   4  -4    5.83    0.18
  -2   4   4    5.92    0.18
   2   4  -4    5.53    0.21
   2  -4  -4    5.83    0.18
   1   4  -4    4.89    0.16
   1  -4  -4    5.08    0.17
  -1   4   4    5.29    0.17
  -1  -4   4    4.81    0.15
  -1   4   4    5.20    0.17
   1  -4  -4    5.43    0.15
  -1  -4   4    4.87    0.17
   0  -4   4  117.67    2.77
   0   4   4  120.99    3.10
   0  -4  -4  120.10    2.78
   0  -4   4  118.28    2.83
   0  -4  -4  119.30    2.84
   0  -4   4  120.90    2.93
   1   4   4    5.83    0.21
   1  -4   4    6.55    0.20
  -1  -4  -4    6.20    0.19
  -1   4  -4    5.56    0.19
  -1  -4  -4    6.26    0.19
  -1   4  -4    6.10    0.19
   1  -4   4    5.86    0.20
  -2  -4  -4   59.52    1.47
   2  -4   4   61.47    1.53
  -2   4  -4   61.16    1.45
  -2  -4  -4   61.03    1.46
   2   4   4   62.68    1.63
   2  -4   4   61.16    1.49
   3   4   4    2.76    0.14
   3  -4   4    2.95    0.13
   3  -4   4    2.97    0.13
  -3   4  -4    2.72    0.13
  -3  -4  -4    2.73    0.13
  -3  -4  -4    3.06    0.12
  -4  -4  -4    1.95    0.12
   4  -4   4    1.95    0.12
   4  -4   4    2.12    0.12
  -4   4  -4    2.13    0.12
   4   4   4    2.05    0.12
   5   4   4    0.70    0.08
  -5   4  -4    0.81    0.09
   5  -4   4    0.61    0.08
  -5  -4  -4    0.69    0.09
  -5   4  -4    0.57    0.08
  -6  -4  -4    2.11    0.15
   6  -4   4    2.11    0.14
   6   4   4    2.43    0.15
  -6   4  -4    2.21    0.15
  -6   4  -4    2.35    0.15
  -6  -5   4    2.16    0.16
   6  -5  -4    2.20    0.14
   6   5  -4    2.12    0.15
   6  -5  -4    2.15    0.14
  -6   5   4    2.22    0.16
  -5   5   4    0.91    0.10
   5   5  -4    0.84    0.09
   5  -5  -4    0.80    0.08
   5  -5  -4    1.04    0.10
  -5  -5   4    0.96    0.10
   4  -5  -4    4.58    0.19
  -4   5   4    4.87    0.21
   4  -5  -4    4.97    0.19
   4   5  -4    4.59    0.21
  -4  -5   4    4.70    0.20
   3   5  -4    0.21    0.05
   3  -5  -4    0.22    0.05
   3  -5  -4    0.17    0.04
  -3   5   4    0.27    0.06
  -3  -5   4    0.20    0.06
   2  -5  -4   37.66    0.97
   2  -5  -4   39.91    0.97
  -2   5   4   37.29    0.95
  -2  -5   4   38.53    0.96
   2   5  -4   38.73    0.97
   1  -5  -4  101.22    2.42
   1   5  -4  101.40    2.48
  -1   5   4  102.46    2.37
   1   5  -4   99.02    2.64
  -1  -5   4  103.38    2.41
  -1  -5   4   94.60    2.36
  -1   5   4  104.30    2.63
   0  -5  -4   18.62    0.50
   0  -5   4   19.33    0.50
   0   5  -4   18.73    0.54
   0  -5   4   19.77    0.51
   0   5   4   18.99    0.54
   0  -5   4   18.97    0.49
  -1   5  -4    3.04    0.12
  -1  -5  -4    2.86    0.12
   1  -5   4    3.06    0.12
  -1  -5  -4    2.84    0.12
  -1   5  -4    2.96    0.12
   1   5   4    2.75    0.13
   2   5   4    2.22    0.13
  -2  -5  -4    2.36    0.10
  -2  -5  -4    2.35    0.12
   2  -5   4    2.53    0.12
   2  -5   4    2.50    0.12
  -2   5  -4    2.35    0.11
  -3  -5  -4    0.05    0.04
  -3  -5  -4    0.05    0.05
   3  -5   4    0.04    0.04
  -3   5  -4    0.03    0.05
   3  -5   4   -0.04    0.04
   3   5   4   -0.01    0.05
   4  -5   4    0.92    0.09
  -4   5  -4    0.81    0.09
  -4  -5  -4    0.87    0.09
   4  -5   4    0.81    0.09
   4   5   4    0.80    0.09
  -5   5  -4    1.63    0.13
  -5  -5  -4    1.59    0.12
   5   5   4    1.68    0.12
   5  -5   4    1.60    0.11
  -6   5  -4    2.14    0.15
  -6   5  -4    2.06    0.15
   6  -5   4    2.11    0.14
   6   5   4    2.35    0.16
  -6  -5  -4    2.13    0.15
   6  -6  -4    3.72    0.19
   6  -6  -4    3.74    0.20
  -5   6   4    1.03    0.11
  -5  -6   4    1.09    0.11
   5  -6  -4    1.06    0.10
   5   6  -4    1.00    0.11
   4  -6  -4    1.39    0.11
  -4  -6   4    1.37    0.12
  -4   6   4    1.41    0.11
   4   6  -4    1.34    0.12
  -3   6   4   15.64    0.45
  -3  -6   4   15.13    0.45
   3   6  -4   15.27    0.49
   3  -6  -4   16.13    0.46
  -2  -6   4    0.22    0.06
  -2   6   4    0.28    0.06
   2  -6  -4    0.16    0.05
   2   6  -4    0.20    0.06
  -1  -6   4   33.71    0.84
   1   6  -4   32.30    0.93
  -1  -6   4   33.81    0.85
  -1   6   4   34.59    0.92
   1  -6  -4   33.12    0.86
  -1   6   4   33.49    0.85
   0   6  -4    9.47    0.30
   0  -6  -4    8.95    0.28
   0  -6  -4    9.39    0.28
   0  -6   4    9.44    0.28
   0   6   4    9.18    0.30
   0  -6   4    9.14    0.28
  -1  -6  -4    0.49    0.06
  -1   6  -4    0.44    0.06
   1  -6   4    0.59    0.06
  -1  -6  -4    0.46    0.06
   1  -6   4    0.52    0.06
   1   6   4    0.35    0.06
  -2  -6  -4   24.51    0.66
   2  -6   4   24.71    0.67
   2   6   4   23.78    0.72
  -2  -6  -4   25.34    0.65
   2  -6   4   25.84    0.67
  -2   6  -4   24.64    0.65
   3  -6   4    7.49    0.27
  -3   6  -4    7.91    0.27
   3   6   4    7.74    0.29
   3  -6   4    8.18    0.27
  -3  -6  -4    8.01    0.28
   4  -6   4    0.74    0.09
   4  -6   4    0.75    0.08
  -4  -6  -4    0.85    0.09
  -4   6  -4    0.75    0.09
   4   6   4    0.77    0.09
   5  -6   4    4.98    0.22
  -5  -6  -4    5.21    0.23
   5   6   4    4.99    0.23
  -5   6  -4    4.88    0.23
   5  -6   4    4.92    0.22
  -6   6  -4    1.38    0.14
   5   7  -4    1.83    0.14
  -5  -7   4    1.73    0.15
   5  -7  -4    1.66    0.14
  -5   7   4    1.71    0.15
  -4   7   4    0.02    0.06
  -4  -7   4   -0.05    0.05
   4   7  -4    0.04    0.06
   4  -7  -4    0.12    0.06
   3  -7  -4    0.69    0.08
  -3  -7   4    0.71    0.09
  -3   7   4    0.64    0.09
   3   7  -4    0.61    0.09
   2  -7  -4    2.47    0.13
  -2   7   4    2.26    0.14
  -2  -7   4    2.46    0.14
   2   7  -4    2.26    0.14
  -1  -7   4    0.11    0.04
  -1   7   4    0.12    0.05
  -1  -7   4    0.09    0.05
   1   7  -4    0.03    0.05
   1  -7  -4    0.02    0.04
   0   7   4    2.60    0.14
   0  -7   4    2.50    0.13
   0  -7  -4    2.48    0.13
   0   7  -4    2.47    0.13
   0  -7   4    2.62    0.13
   0  -7  -4    2.50    0.13
   1   7   4    0.00    0.05
  -1  -7  -4    0.05    0.04
   1  -7   4    0.03    0.04
  -1   7  -4    0.08    0.04
  -1  -7  -4    0.07    0.05
   2  -7   4    8.09    0.28
  -2  -7  -4    8.56    0.27
   2   7   4    8.02    0.30
  -2   7  -4    8.05    0.27
  -2  -7  -4    7.82    0.28
   3  -7   4    0.35    0.08
   3   7   4    0.29    0.07
  -3   7  -4    0.54    0.08
  -3  -7  -4    0.31    0.08
  -4   7  -4    4.03    0.20
  -4  -7  -4    4.05    0.20
   4  -7   4    3.86    0.20
   4   7   4    4.09    0.21
   5  -7   4    3.41    0.19
  -5   7  -4    3.04    0.19
  -5  -7  -4    3.27    0.19
   5  -7   4    3.26    0.18
   4   8  -4    1.27    0.13
  -4  -8   4    1.59    0.14
  -4   8   4    1.48    0.14
   4  -8  -4    1.54    0.13
  -3   8   4    2.08    0.14
  -3  -8   4    2.27    0.15
   3   8  -4    2.12    0.15
   3  -8  -4    2.14    0.14
   2  -8  -4    0.06    0.05
   2   8  -4   -0.02    0.05
  -2  -8   4    0.04    0.05
  -2   8   4    0.09    0.06
   1  -8  -4    0.74    0.08
  -1  -8   4    0.64    0.08
  -1   8   4    0.70    0.09
   1   8  -4    0.70    0.09
   0  -8  -4    0.68    0.08
   0  -8   4    0.64    0.08
   0   8   4    0.54    0.08
   0   8   4    0.61    0.08
   0  -8   4    0.77    0.08
   1  -8   4    1.79    0.12
   1   8   4    1.72    0.13
  -1   8  -4    1.70    0.12
  -1  -8  -4    1.70    0.12
  -1  -8  -4    1.52    0.11
  -2  -8  -4   20.75    0.59
   2   8   4   21.36    0.65
  -2   8  -4   20.36    0.59
   2  -8   4   21.14    0.60
  -3  -8  -4    8.54    0.31
   3  -8   4    8.45    0.32
   3   8   4    8.31    0.33
  -3   8  -4    8.86    0.31
  -4  -8  -4    0.19    0.08
  -4   8  -4    0.20    0.08
  -2  -9   4    0.43    0.08
  -2   9   4    0.33    0.08
   2   9  -4    0.31    0.08
   2  -9  -4    0.38    0.08
  -1   9   4    3.49    0.18
  -1  -9   4    3.59    0.18
   1   9  -4    3.33    0.18
   1  -9  -4    3.54    0.18
   0   9   4    0.26    0.07
   0   9  -4    0.19    0.06
   0  -9   4    0.20    0.06
   0  -9  -4    0.25    0.07
  -1   9  -4    0.62    0.09
   1  -9   4    0.62    0.09
  -1  -9  -4    0.68    0.10
  -1  -9  -4    0.62    0.08
   1   9   4    0.60    0.09
   2   9   4    0.53    0.09
  -2  -9  -4    0.68    0.10
  -2   9  -4    0.48    0.09
   2  -9   4    0.52    0.09
  -3   9  -4    1.20    0.12
   7   0  -5   -0.04    0.05
  -7   0   5    0.06    0.06
  -6   0   5    0.03    0.05
   6   0  -5   -0.04    0.04
  -5   0   5    0.17    0.06
   5   0  -5    0.03    0.05
  -4   0   5    0.03    0.04
   4   0  -5    0.09    0.04
  -4   0   5    0.22    0.04
   3   0  -5    0.00    0.01
   3   0  -5    0.00    0.02
  -3   0   5    0.00    0.02
  -3   0   5    0.06    0.03
   2   0  -5    0.03    0.01
   2   0  -5   -0.02    0.02
  -2   0   5    0.06    0.02
  -1   0   5    0.14    0.02
   1   0  -5    0.15    0.01
   0   0   5    0.01    0.01
   0   0   5    0.02    0.01
   0   0   5    0.02    0.01
   0   0  -5    0.01    0.01
  -1   0  -5    0.01    0.02
   1   0   5    0.07    0.02
  -1   0  -5    0.02    0.01
   1   0   5    0.01    0.01
  -2   0  -5    0.13    0.03
  -2   0  -5    0.04    0.03
   2   0   5    0.06    0.02
   2   0   5    0.11    0.02
  -3   0  -5    0.01    0.03
   3   0   5    0.01    0.02
   3   0   5    0.02    0.03
  -3   0  -5   -0.05    0.02
   4   0   5   -0.01    0.03
  -4   0  -5    0.01    0.03
   4   0   5    0.01    0.03
  -4   0  -5    0.05    0.03
   5   0   5    0.06    0.05
  -5   0  -5   -0.02    0.04
  -5   0  -5    0.06    0.04
   6   0   5    0.06    0.06
  -6   0  -5    0.00    0.05
  -7   0  -5   -0.01    0.05
   7   0   5    0.02    0.06
   7   1  -5    2.58    0.16
  -7   1   5    2.45    0.17
   7  -1  -5    2.44    0.15
  -7  -1   5    2.33    0.17
  -6  -1   5    3.29    0.18
  -6   1   5    3.46    0.18
   6  -1  -5    3.57    0.17
   6   1  -5    3.28    0.16
   5   1  -5   15.65    0.46
  -5   1   5   16.16    0.47
  -5  -1   5   15.25    0.46
   5  -1  -5   16.24    0.46
   5   1  -5   14.92    0.46
  -4   1   5   11.91    0.36
   4   1  -5   11.98    0.36
  -4  -1   5   12.27    0.36
   4  -1  -5   13.09    0.33
   4  -1  -5   11.93    0.35
  -3  -1   5   16.05    0.45
   3   1  -5   15.81    0.43
  -3   1   5   15.90    0.43
   3  -1  -5   15.68    0.40
   3  -1  -5   15.38    0.43
  -3  -1   5   15.76    0.42
  -3   1   5   15.74    0.42
  -2   1   5  137.95    3.23
   2  -1  -5  138.27    3.41
  -2   1   5  139.26    3.60
   2   1  -5  144.78    3.42
  -2  -1   5  137.76    3.61
   2  -1  -5  141.75    3.30
  -2  -1   5  139.47    3.23
  -1  -1   5   25.66    0.69
  -1  -1   5   25.72    0.62
  -1   1   5   26.31    0.62
   1   1  -5   25.21    0.65
   1  -1  -5   25.41    0.65
   1   1  -5   25.80    0.63
   1  -1  -5   26.90    0.63
  -1   1   5   26.42    0.69
   0  -1   5  257.59    5.90
   0   1   5  241.68    6.55
   0  -1  -5  271.22    6.24
   0  -1  -5  261.63    6.01
   0  -1   5  257.32    6.57
   0   1   5  259.95    5.88
   0   1  -5  254.46    6.01
   0  -1   5  242.30    6.19
  -1   1  -5  681.23   15.60
  -1   1  -5  698.37   15.94
   1   1   5  676.93   16.47
   1   1   5  663.94   17.40
   1  -1   5  652.10   17.41
  -1  -1  -5  708.23   15.94
  -2  -1  -5    0.11    0.03
  -2   1  -5    0.02    0.02
   2   1   5    0.04    0.02
  -2   1  -5    0.04    0.02
   2   1   5    0.11    0.02
  -2  -1  -5    0.04    0.02
   2  -1   5    0.07    0.02
   3  -1   5  125.46    3.08
   3   1   5  122.75    3.07
  -3   1  -5  125.39    2.99
  -3  -1  -5  124.79    2.92
  -3  -1  -5  125.66    2.99
   3   1   5  127.45    3.25
  -3   1  -5  126.42    2.92
   3  -1   5  126.87    3.24
  -4   1  -5   13.74    0.40
  -4  -1  -5   14.18    0.40
   4  -1   5   13.97    0.41
   4   1   5   14.19    0.40
  -4  -1  -5   13.93    0.39
   4   1   5   13.83    0.41
  -4   1  -5   14.18    0.39
   5   1   5    9.28    0.30
   5  -1   5    9.04    0.31
  -5  -1  -5    9.70    0.30
  -5   1  -5    9.18    0.30
  -5   1  -5    9.29    0.30
  -5  -1  -5    9.16    0.30
  -6   1  -5    6.97    0.27
  -6  -1  -5    7.09    0.27
   6   1   5    7.17    0.26
   6  -1   5    7.33    0.27
   7  -1   5    1.15    0.12
  -7   1  -5    1.24    0.12
  -7  -1  -5    1.18    0.12
   7   1   5    0.93    0.10
   7   2  -5    4.39    0.21
   7  -2  -5    4.43    0.21
  -7   2   5    4.19    0.22
  -7  -2   5    4.25    0.23
  -6   2   5    1.05    0.11
   6   2  -5    1.04    0.10
  -6  -2   5    1.11    0.11
   6  -2  -5    0.99    0.10
  -5  -2   5    6.58    0.25
   5   2  -5    6.72    0.24
  -5   2   5    6.76    0.25
   5  -2  -5    6.71    0.24
   5   2  -5    6.75    0.25
   4  -2  -5   74.10    1.87
  -4  -2   5   74.93    1.80
   4   2  -5   76.81    1.98
  -4   2   5   74.19    1.80
   4  -2  -5   75.69    1.80
   4   2  -5   73.74    1.87
  -3  -2   5   99.22    2.58
  -3   2   5   99.41    2.32
  -3   2   5   98.98    2.55
   3  -2  -5   98.88    2.43
   3  -2  -5   99.36    2.35
  -3  -2   5   98.42    2.32
   3   2  -5   97.26    2.43
   2   2  -5  114.22    2.84
   2  -2  -5  114.43    2.75
  -2  -2   5  117.34    2.71
  -2   2   5  119.63    3.01
   2  -2  -5  115.68    2.84
  -2   2   5  117.70    2.70
  -2  -2   5  115.76    3.02
   1  -2  -5  112.01    2.73
  -1  -2   5  112.19    2.59
  -1   2   5  112.31    2.89
   1  -2  -5  113.63    2.65
  -1   2   5  110.77    2.59
  -1  -2   5  114.58    2.64
  -1  -2   5  110.60    2.90
   1   2  -5  109.41    2.73
   0  -2   5  169.21    3.98
   0  -2   5  174.32    4.36
   0   2   5  164.67    4.35
   0  -2   5  166.46    4.12
   0  -2  -5  174.03    4.16
   0  -2  -5  168.12    3.89
   0  -2  -5  169.17    3.99
   0  -2   5  168.78    3.89
  -1   2  -5    2.85    0.09
   1  -2   5    2.69    0.09
   1   2   5    2.49    0.10
   1   2   5    2.82    0.08
   1  -2   5    2.89    0.10
   1  -2   5    2.66    0.10
  -1  -2  -5    2.60    0.09
  -1  -2  -5    2.66    0.10
  -2  -2  -5  115.67    2.83
   2   2   5  120.25    2.91
   2  -2   5  117.10    2.92
  -2   2  -5  116.16    2.76
   2  -2   5  125.02    3.09
  -2  -2  -5  120.22    2.77
   2   2   5  121.11    3.10
  -3  -2  -5    2.58    0.12
   3  -2   5    2.42    0.11
  -3   2  -5    2.60    0.12
   3   2   5    2.53    0.10
  -3  -2  -5    2.70    0.11
   3   2   5    2.71    0.12
  -3   2  -5    2.69    0.11
  -4   2  -5    2.66    0.13
  -4  -2  -5    2.71    0.13
   4   2   5    2.97    0.12
  -4   2  -5    3.11    0.14
  -4  -2  -5    3.03    0.13
   4   2   5    2.90    0.13
   4  -2   5    2.77    0.13
  -5   2  -5   18.26    0.53
   5   2   5   19.21    0.56
   5  -2   5   18.68    0.55
  -5  -2  -5   18.47    0.53
  -5   2  -5   19.34    0.53
   5   2   5   19.08    0.53
  -6   2  -5    1.77    0.13
   6   2   5    1.93    0.12
  -6  -2  -5    1.74    0.13
  -6   2  -5    1.80    0.13
   6  -2   5    1.80    0.13
   7   2   5    1.02    0.11
   7  -2   5    0.88    0.11
  -7  -2  -5    1.11    0.12
  -7   2  -5    1.13    0.12
   7  -3  -5    0.12    0.07
  -7   3   5    0.05    0.07
   7   3  -5    0.11    0.07
  -7  -3   5    0.16    0.08
   6  -3  -5    0.18    0.06
  -6  -3   5    0.04    0.06
   6   3  -5    0.09    0.05
   6   3  -5    0.13    0.06
  -6   3   5    0.16    0.07
   5  -3  -5   13.20    0.40
   5   3  -5   12.89    0.42
  -5   3   5   13.22    0.42
  -5  -3   5   12.83    0.41
   5   3  -5   13.18    0.40
   5  -3  -5   13.92    0.39
   4  -3  -5    2.18    0.11
   4   3  -5    2.13    0.11
  -4  -3   5    2.30    0.13
  -4   3   5    2.26    0.13
   4   3  -5    2.35    0.12
  -3   3   5    3.23    0.14
   3   3  -5    3.80    0.14
   3  -3  -5    3.72    0.14
   3  -3  -5    4.22    0.14
  -3  -3   5    3.74    0.15
   2   3  -5    5.22    0.17
  -2   3   5    5.23    0.17
  -2  -3   5    5.44    0.19
  -2  -3   5    5.66    0.15
  -2  -3   5    5.46    0.18
   2  -3  -5    5.50    0.17
  -2   3   5    5.61    0.17
   2  -3  -5    5.49    0.17
  -1   3   5   21.44    0.53
   1  -3  -5   21.36    0.54
  -1  -3   5   21.56    0.54
  -1   3   5   21.81    0.58
   1  -3  -5   21.98    0.54
   1   3  -5   20.94    0.55
  -1  -3   5   21.70    0.53
  -1  -3   5   21.39    0.60
   0  -3  -5   44.85    1.11
   0  -3   5   45.91    1.09
   0  -3  -5   45.53    1.09
   0  -3   5   46.26    1.11
   0   3   5   46.56    1.22
   0  -3   5   47.06    1.15
   0  -3   5   46.31    1.22
   1  -3   5    2.18    0.09
  -1   3  -5    2.21    0.08
  -1  -3  -5    1.95    0.09
   1  -3   5    2.03    0.09
   1  -3   5    2.21    0.08
  -1  -3  -5    2.09    0.09
  -2   3  -5   24.74    0.62
  -2  -3  -5   24.18    0.63
   2   3   5   25.17    0.70
   2  -3   5   26.47    0.66
   2   3   5   25.81    0.63
   2  -3   5   24.22    0.64
  -2  -3  -5   24.83    0.63
   2  -3   5   24.85    0.66
   3  -3   5   23.62    0.66
  -3  -3  -5   26.82    0.66
   3   3   5   25.08    0.72
   3   3   5   26.44    0.66
  -3  -3  -5   25.36    0.66
  -3   3  -5   26.70    0.65
  -4  -3  -5   13.92    0.39
   4  -3   5   13.98    0.42
  -4  -3  -5   14.04    0.41
   4   3   5   14.24    0.44
  -4   3  -5   13.68    0.40
   4   3   5   14.22    0.39
  -5   3  -5    2.04    0.13
  -5  -3  -5    1.93    0.13
   5   3   5    1.85    0.12
   5  -3   5    1.83    0.12
  -5   3  -5    1.93    0.12
   6  -3   5    0.99    0.10
  -6  -3  -5    0.96    0.11
  -6   3  -5    0.96    0.10
  -6   3  -5    1.04    0.11
  -7   3  -5    0.70    0.10
  -7  -3  -5    0.76    0.11
   6   4  -5    0.62    0.09
  -6  -4   5    0.72    0.10
   6  -4  -5    0.65    0.09
  -6   4   5    0.79    0.10
   5   4  -5    1.50    0.11
   5  -4  -5    1.51    0.10
  -5   4   5    1.52    0.12
   5   4  -5    1.68    0.11
  -5  -4   5    1.39    0.12
   5  -4  -5    1.56    0.11
   4   4  -5   35.64    0.91
  -4   4   5   35.30    0.90
   4  -4  -5   35.58    0.92
   4  -4  -5   34.20    0.89
   4   4  -5   34.48    0.98
  -4  -4   5   34.86    0.91
   3  -4  -5    7.65    0.24
   3   4  -5    7.78    0.24
  -3  -4   5    7.32    0.25
  -3   4   5    7.51    0.25
   3   4  -5    7.96    0.27
   3  -4  -5    7.93    0.24
   2  -4  -5    3.16    0.13
  -2  -4   5    3.27    0.10
   2  -4  -5    3.36    0.12
  -2  -4   5    3.02    0.13
  -2   4   5    3.73    0.12
   2   4  -5    3.28    0.12
  -2   4   5    3.29    0.13
  -1   4   5   19.24    0.50
  -1  -4   5   19.78    0.56
  -1  -4   5   19.20    0.50
  -1   4   5   19.91    0.54
   1   4  -5   19.29    0.51
   1  -4  -5   19.98    0.49
   1  -4  -5   18.83    0.50
  -1  -4   5   19.28    0.49
   0  -4   5    0.08    0.03
   0   4   5    0.06    0.03
   0  -4   5    0.03    0.03
   0  -4   5    0.04    0.03
   0  -4  -5    0.24    0.04
   0  -4  -5    0.09    0.03
   0  -4   5    0.12    0.03
   1  -4   5   56.77    1.40
   1  -4   5   55.97    1.36
   1   4   5   56.22    1.49
  -1  -4  -5   55.90    1.33
  -1   4  -5   55.47    1.33
  -1  -4  -5   55.42    1.36
   1  -4   5   56.92    1.47
  -2  -4  -5    0.73    0.07
   2  -4   5    0.64    0.06
   2   4   5    0.65    0.07
   2  -4   5    0.68    0.07
  -2   4  -5    0.86    0.07
  -3  -4  -5    6.09    0.19
   3  -4   5    5.80    0.20
   3  -4   5    6.04    0.20
  -3  -4  -5    5.63    0.20
   3   4   5    5.69    0.22
  -3   4  -5    5.07    0.19
  -4  -4  -5    2.02    0.12
  -4   4  -5    1.83    0.12
   4  -4   5    2.07    0.12
   4  -4   5    1.95    0.12
   4   4   5    2.01    0.12
  -5  -4  -5    1.18    0.11
  -5   4  -5    1.33    0.11
  -5   4  -5    1.29    0.11
   5  -4   5    1.22    0.10
   5   4   5    1.24    0.10
  -6   4  -5    0.27    0.08
   6  -4   5    0.28    0.07
  -6   4  -5    0.33    0.08
   6   4   5    0.20    0.07
  -6  -4  -5    0.39    0.08
   6  -5  -5    1.29    0.11
  -6  -5   5    1.26    0.12
  -6   5   5    1.33    0.13
   6   5  -5    1.20    0.12
   5  -5  -5    0.93    0.09
   5  -5  -5    0.84    0.09
   5   5  -5    1.06    0.10
  -5   5   5    1.02    0.11
  -5  -5   5    0.84    0.10
  -4   5   5    7.59    0.28
   4  -5  -5    7.70    0.26
   4   5  -5    7.36    0.28
   4  -5  -5    8.08    0.26
  -4  -5   5    7.69    0.28
   3   5  -5    3.38    0.14
  -3  -5   5    3.62    0.16
   3  -5  -5    3.56    0.14
  -3   5   5    3.54    0.16
   3   5  -5    3.23    0.16
   3  -5  -5    3.36    0.15
   2   5  -5    5.56    0.18
   2  -5  -5    5.31    0.19
  -2  -5   5    5.73    0.20
   2  -5  -5    5.83    0.18
  -2   5   5    5.18    0.19
   1   5  -5   19.78    0.58
   1  -5  -5   20.04    0.53
  -1   5   5   19.72    0.52
  -1  -5   5   20.35    0.52
  -1  -5   5   19.10    0.52
   1   5  -5   20.26    0.53
  -1   5   5   21.33    0.57
   0   5   5   32.87    0.89
   0  -5   5   32.92    0.81
   0  -5   5   33.94    0.84
   0  -5  -5   30.95    0.80
   0  -5  -5   29.43    0.81
   0  -5   5   33.22    0.80
   0   5  -5   33.88    0.89
  -1   5  -5   10.57    0.31
  -1  -5  -5   11.09    0.32
   1  -5   5   10.64    0.32
   1  -5   5   11.48    0.33
  -1  -5  -5   11.18    0.32
  -1   5  -5   11.80    0.33
   1   5   5   10.84    0.35
   2  -5   5    1.11    0.08
  -2  -5  -5    1.10    0.08
  -2   5  -5    1.30    0.08
   2  -5   5    1.11    0.08
  -2  -5  -5    1.02    0.08
   2   5   5    1.11    0.09
  -3   5  -5    1.23    0.09
   3   5   5    1.14    0.10
   3  -5   5    1.14    0.09
  -3  -5  -5    1.33    0.08
   3  -5   5    1.23    0.10
  -3  -5  -5    1.09    0.09
  -4   5  -5    0.94    0.09
  -4  -5  -5    0.87    0.09
   4  -5   5    0.87    0.09
   4  -5   5    1.08    0.09
   4   5   5    0.81    0.09
   5  -5   5    1.99    0.13
   5   5   5    1.90    0.13
  -5   5  -5    1.74    0.13
  -5   5  -5    1.99    0.14
  -5  -5  -5    1.76    0.13
  -6  -5  -5    2.87    0.17
  -6   5  -5    2.45    0.16
   6   5   5    2.52    0.16
   6  -5   5    2.52    0.16
  -6   5  -5    2.22    0.16
   6  -6  -5    3.53    0.19
  -5   6   5    0.04    0.06
   5   6  -5    0.01    0.05
  -5  -6   5   -0.06    0.04
   5  -6  -5    0.03    0.05
   4  -6  -5   11.10    0.36
  -4  -6   5   11.71    0.38
  -4   6   5   11.39    0.37
   4   6  -5   11.09    0.39
   3  -6  -5    5.18    0.20
  -3   6   5    5.20    0.21
   3   6  -5    5.05    0.22
  -3  -6   5    5.25    0.21
  -2   6   5    3.22    0.15
   2  -6  -5    3.63    0.16
  -2  -6   5    3.33    0.15
  -1   6   5    6.27    0.22
  -1  -6   5    6.71    0.23
  -1  -6   5    6.64    0.21
  -1   6   5    6.62    0.23
   1   6  -5    6.48    0.24
   1  -6  -5    6.63    0.22
   0  -6  -5   31.78    0.80
   0  -6  -5   31.80    0.81
   0   6   5   32.24    0.88
   0  -6   5   32.22    0.81
   0  -6   5   31.79    0.79
   0   6  -5   29.52    0.87
   1  -6   5    3.61    0.15
  -1  -6  -5    3.29    0.15
   1   6   5    3.07    0.15
  -1  -6  -5    3.44    0.14
  -1   6  -5    3.46    0.14
   1  -6   5    3.34    0.14
   2  -6   5   48.25    1.24
  -2  -6  -5   49.17    1.22
   2   6   5   49.08    1.35
  -2   6  -5   48.69    1.20
  -2  -6  -5   48.87    1.21
   2  -6   5   50.65    1.26
  -3  -6  -5   14.91    0.44
   3  -6   5   14.70    0.45
   3   6   5   15.01    0.48
   3  -6   5   15.44    0.45
  -3   6  -5   15.00    0.44
   4  -6   5    2.33    0.14
  -4  -6  -5    2.64    0.15
  -4   6  -5    2.35    0.14
   4  -6   5    2.38    0.14
   4   6   5    2.53    0.16
   5  -6   5    0.12    0.06
   5   6   5    0.11    0.06
  -5   6  -5    0.13    0.07
  -5  -6  -5    0.17    0.06
  -5  -7   5    7.21    0.30
   5  -7  -5    6.95    0.28
   5   7  -5    6.58    0.29
  -5   7   5    6.30    0.28
  -4   7   5    0.75    0.10
   4   7  -5    0.67    0.09
   4  -7  -5    0.74    0.09
  -4  -7   5    0.61    0.09
  -3   7   5    7.36    0.27
   3  -7  -5    6.97    0.26
  -3  -7   5    6.93    0.27
   3   7  -5    6.93    0.28
  -2  -7   5    9.57    0.31
   2  -7  -5    9.32    0.31
   2   7  -5    9.46    0.34
  -2   7   5    9.24    0.31
   1  -7  -5    4.61    0.19
  -1  -7   5    4.55    0.19
  -1  -7   5    5.13    0.18
  -1   7   5    4.58    0.19
   1   7  -5    4.52    0.20
   0   7  -5    8.82    0.30
   0   7   5    9.03    0.31
   0  -7  -5    9.26    0.30
   0  -7   5    8.88    0.29
   0  -7   5    9.41    0.29
  -1   7  -5   12.69    0.37
   1  -7   5   12.67    0.38
   1   7   5   12.20    0.41
  -1  -7  -5   12.85    0.38
  -1  -7  -5   11.85    0.37
   2  -7   5    2.77    0.15
  -2   7  -5    2.84    0.15
  -2  -7  -5    2.72    0.14
   2   7   5    2.74    0.16
  -2  -7  -5    2.98    0.14
  -3   7  -5   37.78    0.97
  -3  -7  -5   38.29    0.98
   3   7   5   36.47    1.07
   3  -7   5   37.42    1.00
  -4   7  -5    2.68    0.16
   4   7   5    2.35    0.16
   4  -7   5    2.40    0.15
  -4  -7  -5    2.34    0.15
  -5   7  -5    0.06    0.07
  -5  -7  -5    0.06    0.07
   5  -7   5    0.09    0.06
   4   8  -5    0.06    0.06
  -4  -8   5    0.01    0.06
  -4   8   5    0.03    0.07
   4  -8  -5    0.03    0.06
  -3   8   5    0.69    0.09
   3  -8  -5    0.50    0.08
  -3  -8   5    0.61    0.09
   3   8  -5    0.66    0.09
  -2  -8   5    0.46    0.08
   2   8  -5    0.31    0.07
   2  -8  -5    0.35    0.07
  -2   8   5    0.46    0.08
   1   8  -5    2.99    0.16
  -1   8   5    2.98    0.16
  -1  -8   5    3.24    0.16
   1  -8  -5    2.90    0.15
   0   8   5    7.97    0.29
   0  -8   5    8.16    0.28
   0  -8   5    7.97    0.28
   0   8   5    7.59    0.28
   0  -8  -5    7.78    0.28
  -1   8  -5    7.47    0.27
   1  -8   5    7.98    0.28
   1   8   5    7.45    0.29
  -1  -8  -5    7.94    0.27
  -1  -8  -5    7.27    0.27
   2   8   5    0.03    0.06
  -2   8  -5    0.05    0.06
  -2  -8  -5    0.00    0.05
   2  -8   5    0.02    0.06
  -2  -8  -5    0.15    0.07
   3  -8   5    4.28    0.21
  -3   8  -5    4.03    0.20
   3   8   5    4.28    0.22
  -3  -8  -5    4.22    0.20
  -4  -8  -5    0.04    0.07
  -4   8  -5   -0.01    0.06
   2   9  -5    0.03    0.06
  -2   9   5    0.08    0.07
  -2  -9   5    0.10    0.07
   2  -9  -5    0.08    0.06
  -1   9   5    0.13    0.06
  -1  -9   5    0.09    0.06
   1   9  -5    0.09    0.06
   1  -9  -5    0.10    0.06
   0  -9   5    4.35    0.19
   0   9   5    4.11    0.20
   0   9  -5    4.05    0.19
   0  -9  -5    3.96    0.19
  -1   9  -5    0.02    0.06
   1  -9   5    0.09    0.06
  -1  -9  -5    0.04    0.05
  -1  -9  -5    0.11    0.07
   1   9   5    0.09    0.06
   2   9   5    2.40    0.17
   2  -9   5    2.66    0.16
  -2   9  -5    2.50    0.16
  -2  -9  -5    2.67    0.16
  -3   9  -5    1.68    0.14
   7   0  -6   10.15    0.35
  -7   0   6    9.19    0.36
   6   0  -6    6.74    0.25
  -6   0   6    6.81    0.27
  -5   0   6   33.63    0.87
   5   0  -6   33.17    0.89
   4   0  -6   28.54    0.76
  -4   0   6   29.00    0.79
  -3   0   6    4.60    0.16
  -3   0   6    4.27    0.15
   3   0  -6    4.60    0.13
   3   0  -6    4.22    0.15
   2   0  -6  448.29   10.88
   2   0  -6  483.09   10.59
  -2   0   6  426.80   10.28
  -2   0   6  440.95   11.52
  -1   0   6   98.86    2.23
   1   0  -6   96.18    2.36
   1   0  -6   95.49    2.28
  -1   0   6   95.88    2.50
   0   0   6  438.20   10.45
   0   0  -6  443.78   10.12
   0   0   6  411.16   11.03
   1   0   6  201.39    4.79
  -1   0  -6  204.76    4.56
   1   0   6  191.25    5.07
  -1   0  -6  191.79    4.64
   2   0   6  179.96    4.40
  -2   0  -6  182.13    4.28
   2   0   6  180.47    4.66
  -2   0  -6  181.54    4.17
   4   0   6   13.02    0.37
  -4   0  -6   12.42    0.37
   4   0   6   12.78    0.37
  -4   0  -6   12.63    0.36
  -5   0  -6    0.94    0.09
  -5   0  -6    1.25    0.10
   5   0   6    1.31    0.09
   6   0   6   10.71    0.37
  -6   0  -6   11.61    0.37
  -7   0  -6    5.24    0.24
   7   0   6    5.38    0.24
  -7  -1   6    0.51    0.10
   7  -1  -6    0.37    0.08
  -7   1   6    0.53    0.09
   7   1  -6    0.40    0.08
   6   1  -6    6.95    0.26
  -6   1   6    6.99    0.28
  -6  -1   6    6.99    0.28
   6  -1  -6    7.02    0.26
  -5  -1   6   19.06    0.54
   5  -1  -6   18.34    0.53
  -5   1   6   18.29    0.53
   5   1  -6   19.93    0.55
   5   1  -6   18.45    0.53
   4  -1  -6   18.84    0.53
  -4   1   6   19.22    0.53
  -4   1   6   19.74    0.54
   4   1  -6   19.28    0.53
   4  -1  -6   20.14    0.50
  -4  -1   6   19.62    0.56
  -4  -1   6   19.19    0.53
   3  -1  -6   62.80    1.48
   3   1  -6   61.94    1.55
  -3   1   6   62.18    1.62
  -3  -1   6   61.87    1.64
  -3   1   6   61.67    1.48
   3  -1  -6   62.19    1.55
  -3  -1   6   61.67    1.48
   2  -1  -6  182.00    4.47
  -2   1   6  181.64    4.72
  -2  -1   6  180.64    4.73
   2   1  -6  186.19    4.47
  -2   1   6  181.73    4.23
   2  -1  -6  187.50    4.32
  -2  -1   6  186.68    4.24
  -1  -1   6   59.67    1.37
   1  -1  -6   59.06    1.44
   1   1  -6   58.06    1.39
  -1  -1   6   57.88    1.53
   1   1  -6   57.89    1.44
  -1   1   6   58.60    1.36
  -1   1   6   58.64    1.52
   1  -1  -6   58.28    1.39
   0  -1  -6   47.89    1.18
   0   1   6   47.68    1.26
   0   1   6   49.37    1.12
   0  -1  -6   47.65    1.15
   0  -1   6   47.85    1.26
   0  -1   6   47.29    1.19
   0   1  -6   48.48    1.15
   0  -1   6   48.08    1.12
   1  -1   6  383.29    9.88
   1   1   6  393.23    9.34
   1   1   6  374.81    9.87
  -1   1  -6  383.63    9.03
  -1  -1  -6  406.73    8.85
   1  -1   6  360.20    9.31
  -1  -1  -6  375.30    9.03
  -1   1  -6  405.75    8.87
   2   1   6   38.45    0.96
   2  -1   6   38.60    1.01
  -2  -1  -6   37.93    0.94
   2   1   6   38.30    1.02
  -2   1  -6   38.26    0.94
   2  -1   6   38.33    0.97
  -2  -1  -6   38.05    0.91
  -2   1  -6   38.57    0.91
   3  -1   6   93.83    2.33
   3   1   6   93.56    2.45
  -3  -1  -6   93.70    2.21
   3  -1   6   92.67    2.44
  -3  -1  -6   94.50    2.26
  -3   1  -6   97.32    2.21
  -3   1  -6   94.60    2.27
   3   1   6   94.34    2.32
   4   1   6    7.48    0.24
  -4   1  -6    7.39    0.24
   4  -1   6    7.11    0.24
   4   1   6    6.49    0.23
  -4  -1  -6    7.33    0.24
  -4  -1  -6    7.43    0.24
  -4   1  -6    7.27    0.24
  -5   1  -6    7.14    0.25
  -5  -1  -6    7.51    0.25
  -5   1  -6    7.00    0.25
   5   1   6    7.04    0.25
   5  -1   6    6.77    0.25
  -5  -1  -6    6.99    0.25
  -6   1  -6    0.25    0.07
   6  -1   6    0.28    0.07
  -6   1  -6    0.24    0.07
   6   1   6    0.23    0.06
  -6  -1  -6    0.27    0.07
   7  -1   6    0.16    0.07
  -7   1  -6    0.25    0.08
  -7  -1  -6    0.25    0.08
   7   1   6    0.13    0.06
  -7  -2   6    5.52    0.26
   7  -2  -6    5.70    0.24
   7   2  -6    5.77    0.25
  -7   2   6    5.96    0.27
   6  -2  -6    1.48    0.11
   6   2  -6    1.55    0.12
  -6  -2   6    1.48    0.13
  -6   2   6    1.52    0.13
  -5   2   6    8.13    0.29
   5   2  -6    8.02    0.27
   5   2  -6    8.14    0.28
  -5  -2   6    7.87    0.28
   5  -2  -6    7.77    0.27
  -4  -2   6   43.74    1.29
   4   2  -6   48.16    1.22
  -4  -2   6   48.59    1.18
   4  -2  -6   47.98    1.22
   4  -2  -6   49.52    1.17
  -4   2   6   48.83    1.18
  -3   2   6    8.69    0.25
  -3  -2   6    8.47    0.26
   3  -2  -6    8.59    0.24
   3  -2  -6    8.68    0.26
  -3   2   6    8.74    0.26
   3   2  -6    8.48    0.26
  -3  -2   6    8.82    0.28
  -2   2   6   51.18    1.22
  -2  -2   6   50.88    1.36
  -2  -2   6   51.78    1.23
   2   2  -6   50.10    1.28
  -2   2   6   51.87    1.35
   2  -2  -6   51.45    1.24
   2  -2  -6   52.79    1.28
   1   2  -6  131.64    3.22
  -1   2   6  130.62    3.40
  -1  -2   6  130.34    3.04
   1  -2  -6  132.63    3.11
   1   2  -6  136.29    3.11
  -1  -2   6  131.49    3.41
  -1   2   6  127.99    3.04
   1  -2  -6  133.13    3.21
   0   2   6   57.62    1.50
   0  -2   6   58.59    1.50
   0  -2   6   56.15    1.42
   0  -2  -6   57.09    1.34
   0  -2  -6   57.94    1.41
   0  -2   6   58.62    1.33
   0  -2   6   57.08    1.37
   0  -2  -6   55.58    1.37
  -1   2  -6  222.83    5.13
  -1  -2  -6  220.12    5.13
   1   2   6  223.82    5.76
   1  -2   6  230.56    5.76
  -1  -2  -6  217.69    5.26
   1  -2   6  217.13    5.43
   1   2   6  234.23    5.45
   2   2   6    7.37    0.21
   2  -2   6    7.48    0.23
  -2  -2  -6    7.01    0.21
   2  -2   6    7.81    0.21
  -2  -2  -6    7.31    0.22
  -2   2  -6    7.37    0.23
  -2   2  -6    7.40    0.21
   2   2   6    7.47    0.24
  -3  -2  -6   10.23    0.30
  -3   2  -6   10.64    0.31
   3   2   6   10.33    0.33
   3   2   6   10.80    0.30
  -3   2  -6   10.75    0.30
  -3  -2  -6   10.76    0.30
   3  -2   6   10.80    0.32
   4   2   6   14.28    0.45
   4  -2   6   15.20    0.44
   4   2   6   15.70    0.43
  -4  -2  -6   15.56    0.43
  -4   2  -6   15.01    0.44
  -4  -2  -6   15.16    0.43
  -4   2  -6   15.87    0.43
  -5  -2  -6    2.18    0.13
   5   2   6    2.15    0.12
   5  -2   6    2.14    0.13
  -5   2  -6    2.21    0.13
   5   2   6    2.31    0.12
  -5   2  -6    2.24    0.13
  -6  -2  -6    4.60    0.21
  -6   2  -6    4.73    0.21
   6  -2   6    4.64    0.21
   6   2   6    4.65    0.20
  -6   2  -6    4.75    0.22
   7  -2   6    0.30    0.08
  -7  -2  -6    0.20    0.08
  -7   3   6    7.74    0.33
   7  -3  -6    8.15    0.31
   7   3  -6    8.58    0.31
   6  -3  -6    6.24    0.25
   6   3  -6    6.55    0.25
   6   3  -6    5.93    0.24
  -6   3   6    6.13    0.26
  -6  -3   6    6.03    0.26
   5   3  -6    0.08    0.05
   5   3  -6    0.12    0.05
   5  -3  -6    0.20    0.05
   5  -3  -6    0.16    0.06
  -5   3   6    0.22    0.06
  -5  -3   6    0.23    0.07
   4   3  -6   15.02    0.46
   4   3  -6   15.17    0.43
  -4  -3   6   14.63    0.43
   4  -3  -6   14.75    0.42
  -4   3   6   14.70    0.43
   4  -3  -6   14.47    0.41
  -3  -3   6   28.17    0.75
   3   3  -6   30.17    0.77
   3  -3  -6   30.63    0.77
  -3  -3   6   28.88    0.82
   3  -3  -6   29.97    0.75
   2   3  -6    6.77    0.21
  -2  -3   6    6.79    0.21
  -2   3   6    6.43    0.20
   2  -3  -6    6.56    0.20
  -2   3   6    7.09    0.21
  -2  -3   6    6.97    0.17
   2  -3  -6    6.65    0.20
  -2  -3   6    6.63    0.23
  -1  -3   6   72.22    1.72
  -1  -3   6   72.30    1.70
  -1   3   6   74.01    1.89
  -1   3   6   71.17    1.69
   1  -3  -6   72.98    1.74
  -1  -3   6   71.64    1.90
   1  -3  -6   72.59    1.77
   1   3  -6   72.21    1.79
   0  -3   6   57.42    1.49
   0  -3   6   55.67    1.36
   0  -3   6   56.89    1.33
   0   3   6   55.43    1.49
   0  -3  -6   58.27    1.34
   0  -3  -6   56.09    1.37
   0  -3   6   58.27    1.42
  -1   3  -6    9.86    0.26
  -1  -3  -6    9.74    0.26
   1  -3   6    9.85    0.28
   1  -3   6    9.47    0.27
   1  -3   6    9.86    0.28
  -1  -3  -6    9.61    0.27
   1   3   6    9.52    0.30
   2  -3   6   38.75    1.00
  -2  -3  -6   37.69    0.93
   2   3   6   39.18    0.95
   2  -3   6   37.47    0.95
  -2  -3  -6   38.09    0.94
   2  -3   6   38.38    0.98
  -2   3  -6   39.38    0.92
   2   3   6   37.24    1.03
  -3   3  -6   45.37    1.09
   3   3   6   47.56    1.12
  -3  -3  -6   45.13    1.09
  -3  -3  -6   43.96    1.10
   3  -3   6   44.32    1.15
   3   3   6   42.33    1.21
  -4  -3  -6   13.82    0.40
   4  -3   6   13.64    0.41
   4   3   6   13.74    0.38
  -4   3  -6   13.24    0.41
  -4  -3  -6   13.61    0.38
  -4   3  -6   13.50    0.39
   4   3   6   13.91    0.43
   5   3   6    8.67    0.31
  -5   3  -6    8.57    0.29
   5  -3   6    8.19    0.30
  -5   3  -6    8.84    0.30
  -5  -3  -6    8.65    0.30
   6  -3   6    9.11    0.34
  -6   3  -6    9.98    0.35
  -6   3  -6    9.51    0.34
  -6  -3  -6    9.41    0.34
  -7  -3  -6    0.10    0.07
  -6  -4   6    0.43    0.09
   6  -4  -6    0.47    0.08
   6   4  -6    0.47    0.07
   6   4  -6    0.42    0.08
  -6   4   6    0.49    0.09
  -5  -4   6    0.94    0.10
  -5   4   6    0.96    0.10
   5   4  -6    0.77    0.08
   5   4  -6    0.75    0.09
   5  -4  -6    0.91    0.09
   5  -4  -6    0.88    0.08
   4   4  -6    0.38    0.05
   4  -4  -6    0.34    0.06
  -4  -4   6    0.35    0.06
   4   4  -6    0.29    0.06
   4  -4  -6    0.38    0.06
  -4   4   6    0.50    0.07
   3  -4  -6   11.44    0.34
  -3   4   6   11.86    0.35
  -3  -4   6   11.81    0.35
   3   4  -6   11.76    0.34
   3  -4  -6   11.67    0.34
   2   4  -6    7.02    0.22
  -2  -4   6    6.46    0.24
   2  -4  -6    7.16    0.22
  -2  -4   6    7.59    0.20
  -2  -4   6    7.21    0.23
   2  -4  -6    7.38    0.21
  -2   4   6    7.05    0.23
  -2   4   6    7.49    0.23
  -1  -4   6    1.25    0.08
  -1  -4   6    1.21    0.06
  -1  -4   6    1.19    0.07
   1  -4  -6    1.42    0.06
   1  -4  -6    1.20    0.07
  -1   4   6    1.26    0.07
   1   4  -6    1.15    0.07
  -1   4   6    1.19    0.07
   0  -4   6    0.31    0.04
   0  -4   6    0.50    0.04
   0  -4  -6    0.25    0.04
   0   4   6    0.26    0.04
   0  -4   6    0.32    0.04
   0  -4   6    0.27    0.04
   0  -4  -6    0.30    0.04
  -1  -4  -6    1.29    0.08
  -1  -4  -6    1.23    0.08
   1   4   6    1.16    0.08
   1  -4   6    1.04    0.08
  -1   4  -6    1.23    0.07
   1  -4   6    1.22    0.07
   1  -4   6    1.21    0.08
  -2  -4  -6    1.34    0.08
   2  -4   6    1.11    0.08
  -2   4  -6    1.30    0.08
   2  -4   6    1.20    0.08
  -2  -4  -6    1.16    0.07
   2   4   6    1.28    0.09
   3  -4   6    7.76    0.26
  -3  -4  -6    7.86    0.24
  -3  -4  -6    7.69    0.25
  -3   4  -6    7.55    0.25
   3  -4   6    7.84    0.26
   3   4   6    7.89    0.28
  -4   4  -6    5.61    0.21
   4   4   6    5.47    0.22
   4  -4   6    5.52    0.21
  -4  -4  -6    5.51    0.21
  -4   4  -6    5.00    0.21
   5   4   6    1.75    0.12
  -5   4  -6    1.61    0.12
  -5   4  -6    1.89    0.13
  -5  -4  -6    1.62    0.12
   5  -4   6    1.63    0.11
  -6  -4  -6    2.69    0.17
  -6   4  -6    2.59    0.16
  -6   4  -6    2.62    0.16
   6   4   6    2.68    0.16
   6  -4   6    2.49    0.16
  -6  -5   6    0.63    0.10
   6  -5  -6    0.73    0.09
  -6   5   6    0.71    0.10
   6   5  -6    0.68    0.09
  -5  -5   6    0.80    0.10
   5   5  -6    0.65    0.08
   5  -5  -6    0.68    0.08
   5  -5  -6    0.73    0.08
  -5   5   6    0.77    0.10
  -4  -5   6    9.86    0.33
   4   5  -6    9.62    0.34
   4  -5  -6    9.71    0.31
  -4   5   6    9.81    0.33
   4  -5  -6    9.91    0.31
   3  -5  -6    0.19    0.04
   3   5  -6    0.14    0.05
  -3   5   6    0.49    0.07
   3  -5  -6    0.15    0.04
  -3  -5   6    0.16    0.06
   3   5  -6    0.30    0.05
   2  -5  -6    2.95    0.13
   2   5  -6    3.43    0.13
  -2   5   6    2.94    0.14
  -2  -5   6    2.86    0.13
  -1  -5   6    1.00    0.06
  -1  -5   6    1.17    0.08
  -1   5   6    1.04    0.08
   1   5  -6    0.79    0.08
   1   5  -6    1.06    0.07
   1  -5  -6    0.90    0.07
  -1   5   6    1.07    0.08
   0  -5   6    0.64    0.06
   0  -5   6    0.44    0.05
   0  -5   6    0.55    0.06
   0   5   6    0.48    0.06
   0  -5  -6    0.61    0.06
   0  -5  -6    0.57    0.06
   1   5   6    2.30    0.12
  -1   5  -6    2.15    0.10
   1  -5   6    2.32    0.11
  -1   5  -6    2.42    0.10
   1  -5   6    2.06    0.10
  -1  -5  -6    2.02    0.10
  -1  -5  -6    2.13    0.10
  -2   5  -6   20.01    0.52
   2  -5   6   20.10    0.55
  -2  -5  -6   19.05    0.52
  -2  -5  -6   20.11    0.53
   2  -5   6   19.78    0.54
   2   5   6   19.62    0.58
   3  -5   6   11.25    0.35
   3   5   6   11.43    0.38
  -3  -5  -6   10.98    0.34
  -3   5  -6   10.72    0.33
   3  -5   6   11.89    0.36
  -3  -5  -6   11.46    0.33
   4  -5   6    0.15    0.06
   4  -5   6    0.20    0.06
  -4  -5  -6    0.09    0.05
   4   5   6    0.15    0.06
  -4   5  -6    0.23    0.06
  -5   5  -6    3.80    0.20
  -5  -5  -6    3.97    0.19
   5   5   6    4.11    0.20
   5  -5   6    3.91    0.19
  -5   5  -6    4.51    0.20
   6   5   6    0.13    0.07
  -6  -5  -6    0.24    0.08
   6  -5   6    0.20    0.07
  -6   5  -6    0.26    0.07
   6  -6  -6    0.19    0.07
  -5  -6   6    1.02    0.11
   5   6  -6    0.97    0.11
   5  -6  -6    1.03    0.10
  -5   6   6    1.00    0.11
   4   6  -6   12.18    0.42
  -4  -6   6   12.41    0.40
   4  -6  -6   12.72    0.39
  -4   6   6   12.47    0.40
   3  -6  -6    1.54    0.11
   3   6  -6    1.68    0.12
  -3  -6   6    1.64    0.11
  -3   6   6    1.63    0.12
  -2  -6   6   34.15    0.89
   2   6  -6   35.54    0.98
   2  -6  -6   34.78    0.90
  -2   6   6   35.26    0.89
  -1   6   6    8.34    0.28
   1   6  -6    8.11    0.28
  -1  -6   6    8.11    0.25
  -1   6   6    8.15    0.26
  -1  -6   6    8.11    0.26
   1  -6  -6    7.87    0.26
   0  -6   6    0.19    0.04
   0   6   6    0.08    0.04
   0   6  -6    0.12    0.04
   0  -6   6    0.10    0.04
   0  -6   6    0.15    0.05
   0  -6  -6    0.19    0.05
   0  -6  -6    0.17    0.04
  -1  -6  -6    8.31    0.27
   1  -6   6    8.60    0.28
   1  -6   6    8.90    0.28
  -1  -6  -6    8.54    0.27
   1   6   6    8.89    0.30
   2   6   6    4.07    0.19
   2  -6   6    4.48    0.18
  -2   6  -6    4.55    0.17
  -2  -6  -6    4.28    0.17
  -2  -6  -6    3.90    0.17
   2  -6   6    4.18    0.18
  -3  -6  -6    1.52    0.11
   3  -6   6    1.49    0.11
   3   6   6    1.59    0.12
   3  -6   6    1.59    0.11
  -3   6  -6    1.48    0.11
  -3  -6  -6    1.68    0.10
   4   6   6   13.37    0.45
   4  -6   6   13.11    0.43
  -4   6  -6   13.16    0.41
   4  -6   6   13.60    0.42
  -4  -6  -6   13.18    0.42
  -5   6  -6    0.62    0.09
   5  -6   6    0.63    0.08
  -5  -6  -6    0.68    0.10
  -5   6  -6    0.71    0.10
   5   6   6    0.66    0.09
   5  -7  -6    0.43    0.09
  -4   7   6    0.21    0.07
   4   7  -6    0.10    0.06
   4  -7  -6    0.17    0.06
  -4  -7   6    0.19    0.07
   3   7  -6    0.79    0.09
  -3  -7   6    0.79    0.09
  -3   7   6    0.82    0.10
   3  -7  -6    0.82    0.09
   2  -7  -6    0.18    0.06
  -2  -7   6    0.23    0.06
  -2   7   6    0.19    0.06
   2   7  -6    0.26    0.06
   1   7  -6    3.98    0.18
  -1   7   6    3.65    0.17
   1  -7  -6    3.72    0.17
  -1  -7   6    3.71    0.17
   0   7  -6    6.21    0.23
   0   7   6    6.05    0.24
   0  -7   6    6.52    0.23
   0  -7  -6    6.25    0.23
   0  -7   6    6.42    0.22
   0   7   6    5.97    0.22
  -1  -7  -6    3.93    0.17
   1   7   6    4.38    0.19
  -1   7  -6    4.42    0.18
   1  -7   6    4.58    0.19
  -1  -7  -6    4.46    0.18
   2   7   6   15.11    0.49
  -2  -7  -6   14.94    0.45
   2  -7   6   15.43    0.46
  -2  -7  -6   15.44    0.44
  -2   7  -6   15.86    0.45
   3  -7   6    3.06    0.17
   3   7   6    3.38    0.19
  -3   7  -6    3.38    0.17
  -3  -7  -6    3.50    0.18
  -4   7  -6    3.71    0.19
   4   7   6    3.92    0.21
   4  -7   6    4.12    0.21
   4  -7   6    4.07    0.19
  -4  -7  -6    3.81    0.20
   5  -7   6    0.15    0.06
  -5  -7  -6    0.09    0.07
   4  -8  -6    1.87    0.14
  -4  -8   6    2.16    0.15
   3  -8  -6    1.21    0.11
  -3   8   6    1.21    0.12
   3   8  -6    1.18    0.12
  -3  -8   6    1.31    0.12
  -2   8   6    9.34    0.33
  -2  -8   6    9.58    0.32
   2  -8  -6    9.35    0.32
   2   8  -6    9.48    0.35
   1   8  -6    4.17    0.20
  -1  -8   6    4.41    0.19
  -1   8   6    4.11    0.19
   1  -8  -6    4.60    0.19
   0  -8   6    1.75    0.12
   0  -8  -6    1.62    0.11
   0   8   6    1.86    0.13
   0   8   6    1.67    0.12
   0  -8   6    1.90    0.12
   1  -8   6    8.94    0.30
  -1  -8  -6    8.63    0.29
  -1   8  -6    8.16    0.29
  -1  -8  -6    8.45    0.30
   1   8   6    8.20    0.32
  -2   8  -6    5.28    0.22
  -2  -8  -6    4.69    0.21
   2   8   6    4.85    0.23
  -2  -8  -6    5.27    0.21
   2  -8   6    5.17    0.22
   3   8   6    1.33    0.13
  -3  -8  -6    1.30    0.12
  -3   8  -6    1.31    0.12
   3  -8   6    1.31    0.12
  -4  -8  -6    2.45    0.17
  -4   8  -6    2.47    0.17
   2   9  -6    0.01    0.06
  -2  -9   6    0.00    0.06
   2  -9  -6   -0.01    0.05
  -2   9   6    0.08    0.06
   1   9  -6    0.23    0.07
  -1  -9   6    0.22    0.07
  -1   9   6    0.14    0.06
   1  -9  -6    0.22    0.07
   0   9  -6    3.27    0.17
   0  -9  -6    3.30    0.17
   0   9   6    3.28    0.18
   1  -9   6    0.91    0.10
  -1  -9  -6    0.82    0.10
  -1   9  -6    0.77    0.09
  -1  -9  -6    0.81    0.09
   1   9   6    0.80    0.10
   2   9   6    2.29    0.17
  -2  -9  -6    2.51    0.16
   2  -9   6    2.32    0.16
  -2   9  -6    2.56    0.16
  -7   0   7    0.05    0.07
   7   0  -7   -0.01    0.05
  -6   0   7    0.01    0.05
   6   0  -7   -0.01    0.05
   5   0  -7    0.86    0.09
  -4   0   7    0.08    0.04
  -4   0   7    0.13    0.04
   4   0  -7   -0.01    0.03
   3   0  -7   -0.06    0.02
   3   0  -7   -0.02    0.03
  -3   0   7   -0.01    0.03
  -3   0   7    0.06    0.03
   2   0  -7   -0.03    0.02
  -2   0   7   -0.01    0.02
   1   0  -7    0.00    0.01
   1   0  -7    0.00    0.01
  -1   0   7   -0.01    0.01
  -1   0   7    0.00    0.02
   0   0   7    0.02    0.02
   0   0  -7   -0.02    0.01
   0   0   7   -0.01    0.01
   0   0   7   -0.01    0.01
   2   0   7   -0.03    0.02
  -2   0  -7    0.02    0.03
   2   0   7   -0.02    0.02
  -2   0  -7    0.01    0.02
   3   0   7    0.00    0.02
  -3   0  -7   -0.02    0.03
  -3   0  -7   -0.02    0.02
   3   0   7    0.10    0.03
  -4   0  -7    0.12    0.04
  -4   0  -7    0.00    0.04
   4   0   7   -0.01    0.03
   4   0   7    0.05    0.04
  -5   0  -7    0.04    0.04
  -5   0  -7   -0.04    0.04
   5   0   7    0.04    0.05
   6   0   7    0.02    0.06
  -6   0  -7    0.01    0.05
   7   0   7    0.03    0.06
   7   1  -7    6.67    0.27
  -7  -1   7    6.28    0.28
   7  -1  -7    6.43    0.26
  -7   1   7    6.85    0.29
   6  -1  -7    3.10    0.16
   6   1  -7    3.01    0.15
  -6  -1   7    3.28    0.17
  -6   1   7    3.02    0.17
  -5   1   7    1.55    0.12
   5  -1  -7    1.63    0.10
   5   1  -7    1.77    0.11
   5   1  -7    1.38    0.10
  -5  -1   7    1.82    0.12
   4  -1  -7   43.15    1.02
  -4   1   7   42.30    1.04
   4  -1  -7   41.58    1.07
  -4  -1   7   42.49    1.13
  -4   1   7   41.73    1.11
   4   1  -7   40.47    1.07
  -4  -1   7   40.74    1.04
  -3   1   7    0.57    0.06
  -3  -1   7    0.68    0.06
  -3  -1   7    0.44    0.05
  -3   1   7    0.46    0.05
   3  -1  -7    0.38    0.05
   3  -1  -7    0.48    0.04
   3   1  -7    0.43    0.05
  -2  -1   7  103.36    2.36
   2  -1  -7   99.72    2.39
  -2  -1   7  100.38    2.63
  -2   1   7  101.36    2.62
  -2   1   7  102.12    2.36
   2  -1  -7  101.68    2.48
   2   1  -7  100.44    2.48
   1   1  -7   82.43    2.04
  -1   1   7   81.80    2.16
   1  -1  -7   83.38    1.97
  -1   1   7   82.43    1.93
  -1  -1   7   82.16    2.16
   1  -1  -7   83.75    2.04
   1   1  -7   83.81    1.97
  -1  -1   7   85.48    1.93
   0  -1   7  109.33    2.82
   0   1   7  118.58    2.66
   0  -1   7  114.85    2.67
   0  -1  -7  120.18    2.82
   0  -1   7  115.42    2.99
   0   1   7  114.19    2.98
   0  -1  -7  114.33    2.73
   0   1  -7  117.19    2.73
   1  -1   7  265.99    6.51
   1   1   7  270.45    6.51
  -1  -1  -7  271.33    6.16
  -1   1  -7  266.36    6.31
   1  -1   7  268.63    6.89
  -1  -1  -7  254.14    6.30
  -1   1  -7  282.51    6.19
   1   1   7  268.08    6.89
  -2   1  -7   14.49    0.39
   2  -1   7   14.51    0.40
  -2  -1  -7   14.08    0.36
   2  -1   7   14.38    0.39
  -2   1  -7   14.68    0.36
  -2  -1  -7   13.73    0.38
   2   1   7   13.91    0.41
  -3  -1  -7    9.08    0.27
   3   1   7    9.35    0.27
   3   1   7    9.38    0.29
   3  -1   7    9.02    0.27
  -3   1  -7    9.76    0.27
  -3   1  -7    9.31    0.28
  -3  -1  -7    9.18    0.28
  -4   1  -7   14.80    0.43
  -4  -1  -7   15.08    0.42
  -4  -1  -7   15.32    0.41
   4   1   7   14.50    0.43
   4  -1   7   14.73    0.43
  -4   1  -7   14.98    0.41
   4   1   7   13.74    0.42
   5  -1   7    0.68    0.08
  -5  -1  -7    0.82    0.08
   5   1   7    0.78    0.08
  -5   1  -7    0.82    0.09
  -5  -1  -7    0.83    0.09
  -5   1  -7    0.72    0.08
   6   1   7    0.91    0.10
  -6  -1  -7    1.08    0.11
  -6   1  -7    0.97    0.10
   6  -1   7    0.94    0.10
  -6   1  -7    1.04    0.11
   7   1   7    4.02    0.20
   7  -1   7    3.98    0.21
  -7   2   7    0.05    0.07
  -7  -2   7    0.14    0.08
   7   2  -7    0.00    0.06
   7  -2  -7    0.30    0.08
  -6   2   7    6.53    0.27
   6   2  -7    6.44    0.25
  -6  -2   7    6.27    0.26
   6  -2  -7    6.27    0.25
  -5  -2   7   56.03    1.41
  -5   2   7   55.20    1.40
   5   2  -7   57.33    1.53
   5  -2  -7   57.19    1.45
   5   2  -7   57.03    1.45
   4  -2  -7    7.46    0.23
  -4   2   7    7.36    0.25
   4  -2  -7    7.74    0.25
   4   2  -7    7.15    0.24
  -4  -2   7    7.34    0.26
  -4  -2   7    7.48    0.25
  -3   2   7   33.54    0.89
  -3   2   7   33.08    0.83
  -3  -2   7   33.14    0.84
   3  -2  -7   33.84    0.83
   3   2  -7   33.47    0.86
   3  -2  -7   34.06    0.86
  -3  -2   7   33.16    0.92
  -2  -2   7   39.27    1.06
  -2   2   7   39.24    0.95
  -2   2   7   39.22    1.04
   2  -2  -7   39.57    0.96
   2   2  -7   39.86    1.00
   2  -2  -7   39.13    0.99
  -2  -2   7   39.64    0.95
  -1  -2   7    3.28    0.11
  -1   2   7    2.95    0.10
  -1  -2   7    3.06    0.12
   1   2  -7    3.15    0.09
   1  -2  -7    3.23    0.11
  -1   2   7    3.11    0.11
   1  -2  -7    2.83    0.10
   1   2  -7    3.02    0.11
   0  -2   7  166.59    4.18
   0  -2  -7  171.45    4.05
   0   2  -7  172.49    4.05
   0   2   7  168.27    4.42
   0  -2   7  173.50    4.43
   0  -2  -7  178.09    4.18
   0  -2   7  171.72    3.95
  -1   2  -7  193.18    4.51
   1   2   7  197.27    4.65
   1  -2   7  193.31    4.92
  -1  -2  -7  185.07    4.38
   1   2   7  192.07    4.92
  -1  -2  -7  188.31    4.50
  -1   2  -7  196.16    4.39
   1  -2   7  182.84    4.64
   2  -2   7    2.78    0.12
  -2   2  -7    2.87    0.10
   2   2   7    2.76    0.12
   2  -2   7    2.93    0.10
  -2   2  -7    2.79    0.12
  -2  -2  -7    2.89    0.11
  -3   2  -7    7.01    0.21
  -3  -2  -7    6.72    0.21
  -3  -2  -7    6.51    0.21
   3   2   7    6.99    0.21
   3  -2   7    6.43    0.22
  -3   2  -7    6.86    0.23
   3   2   7    6.89    0.23
  -4   2  -7   53.70    1.32
   4  -2   7   54.84    1.40
  -4  -2  -7   54.56    1.33
   4   2   7   54.96    1.47
   4   2   7   56.32    1.38
  -4   2  -7   53.32    1.36
  -4  -2  -7   55.12    1.35
   5   2   7    0.34    0.06
   5  -2   7    0.34    0.06
  -5  -2  -7    0.43    0.07
   5   2   7    0.28    0.06
  -5   2  -7    0.41    0.07
  -5   2  -7    0.44    0.07
  -6   2  -7   14.22    0.45
   6  -2   7   14.01    0.46
   6   2   7   15.03    0.45
  -6   2  -7   14.77    0.46
  -6  -2  -7   14.28    0.45
  -7  -2  -7    1.34    0.13
   7   3  -7    0.92    0.11
  -6   3   7    7.09    0.29
   6   3  -7    7.34    0.28
   6  -3  -7    7.00    0.27
  -6  -3   7    7.58    0.30
   6   3  -7    7.19    0.27
   5  -3  -7    0.40    0.07
  -5   3   7    0.35    0.08
  -5  -3   7    0.39    0.08
   5   3  -7    0.24    0.06
   5   3  -7    0.51    0.07
   4  -3  -7    0.51    0.06
   4   3  -7    0.63    0.07
  -4   3   7    0.73    0.08
   4  -3  -7    0.50    0.06
  -4  -3   7    0.67    0.08
  -3  -3   7    0.08    0.04
   3  -3  -7   -0.02    0.03
   3   3  -7    0.03    0.03
  -3  -3   7   -0.02    0.03
  -3   3   7    0.03    0.04
   3  -3  -7   -0.02    0.03
   2  -3  -7    6.07    0.19
  -2  -3   7    6.27    0.20
   2   3  -7    5.95    0.20
  -2   3   7    6.18    0.19
  -2  -3   7    6.07    0.22
   2  -3  -7    6.15    0.18
  -2   3   7    6.21    0.20
  -1  -3   7   72.40    1.91
   1   3  -7   70.62    1.80
  -1   3   7   71.57    1.71
  -1   3   7   73.38    1.91
   1  -3  -7   75.16    1.79
  -1  -3   7   75.63    1.74
   1  -3  -7   70.21    1.75
  -1  -3   7   74.76    1.71
   0  -3   7   45.94    1.22
   0  -3   7   45.71    1.12
   0   3   7   46.47    1.23
   0  -3   7   46.63    1.16
   0  -3  -7   46.69    1.14
   0  -3   7   45.70    1.09
   0  -3  -7   45.94    1.12
   0  -3  -7   46.47    1.09
  -1   3  -7    8.89    0.23
   1  -3   7    8.33    0.26
   1   3   7    8.93    0.27
   1   3   7    8.85    0.22
  -1  -3  -7    8.58    0.24
   1  -3   7    8.71    0.26
  -1  -3  -7    8.46    0.25
   1  -3   7    8.57    0.25
   2  -3   7   10.06    0.29
   2  -3   7   10.17    0.28
  -2   3  -7    9.46    0.27
   2   3   7    9.80    0.31
  -2  -3  -7    9.85    0.28
  -2  -3  -7    9.59    0.28
   2  -3   7   10.08    0.30
  -3  -3  -7    5.06    0.18
   3   3   7    5.55    0.20
  -3   3  -7    5.34    0.18
  -3  -3  -7    4.98    0.18
   3   3   7    5.34    0.17
   3  -3   7    5.20    0.19
  -4   3  -7    4.36    0.19
  -4  -3  -7    4.30    0.17
  -4   3  -7    4.77    0.18
   4   3   7    4.38    0.19
   4  -3   7    4.33    0.18
  -4  -3  -7    4.42    0.18
   5   3   7    2.00    0.13
   5  -3   7    1.93    0.13
  -5   3  -7    2.07    0.13
  -5  -3  -7    2.16    0.13
  -5   3  -7    1.96    0.13
  -6   3  -7    2.52    0.16
  -6  -3  -7    2.85    0.17
   6  -3   7    2.66    0.16
  -6   3  -7    2.69    0.16
  -7  -3  -7   -0.02    0.06
   6   4  -7    8.50    0.31
   6   4  -7    8.99    0.33
  -6   4   7    8.10    0.33
   6  -4  -7    9.37    0.32
  -6  -4   7    8.92    0.34
   5  -4  -7    0.91    0.09
  -5   4   7    1.01    0.11
   5   4  -7    0.72    0.08
   5   4  -7    0.91    0.08
  -5  -4   7    0.86    0.10
   5  -4  -7    0.90    0.09
  -4  -4   7    6.36    0.24
   4  -4  -7    6.72    0.23
   4   4  -7    6.52    0.25
   4  -4  -7    6.93    0.23
  -4   4   7    6.77    0.25
   4   4  -7    6.61    0.23
  -3  -4   7   69.83    1.85
  -3   4   7   69.70    1.66
   3  -4  -7   68.76    1.68
   3  -4  -7   69.52    1.72
  -3  -4   7   68.80    1.67
   3   4  -7   68.30    1.73
   2   4  -7   48.68    1.23
  -2   4   7   50.90    1.29
  -2  -4   7   48.25    1.18
   2  -4  -7   49.70    1.21
   2  -4  -7   47.22    1.19
  -2  -4   7   47.14    1.31
   1  -4  -7    0.46    0.04
  -1  -4   7    0.65    0.06
  -1  -4   7    0.52    0.04
  -1   4   7    0.48    0.05
  -1   4   7    0.49    0.05
   1   4  -7    0.42    0.05
  -1  -4   7    0.51    0.05
   1  -4  -7    0.40    0.05
   0  -4  -7   11.16    0.33
   0  -4  -7   11.90    0.32
   0  -4   7   12.45    0.36
   0   4   7   11.91    0.36
   0  -4   7   11.93    0.34
   0  -4   7   11.95    0.33
   0  -4   7   12.23    0.32
   1  -4   7    2.05    0.09
   1  -4   7    1.75    0.09
  -1  -4  -7    1.98    0.10
  -1  -4  -7    2.26    0.10
  -1   4  -7    2.26    0.09
   1  -4   7    1.90    0.10
   1   4   7    2.01    0.11
   2  -4   7    0.52    0.06
   2   4   7    0.21    0.04
  -2   4  -7    0.28    0.04
   2  -4   7    0.23    0.04
  -2  -4  -7    0.20    0.04
  -2  -4  -7    0.19    0.04
  -3   4  -7  122.50    2.85
   3  -4   7  122.99    2.93
   3  -4   7  123.76    3.02
  -3  -4  -7  119.01    2.91
   3   4   7  121.22    3.20
  -3  -4  -7  122.10    2.86
  -4  -4  -7   16.70    0.45
  -4  -4  -7   15.40    0.46
   4  -4   7   16.27    0.48
   4   4   7   16.15    0.50
  -4   4  -7   15.63    0.48
  -4   4  -7   16.09    0.46
   5   4   7    2.23    0.14
   5  -4   7    1.84    0.12
  -5   4  -7    2.01    0.14
  -5   4  -7    2.20    0.14
  -5  -4  -7    2.14    0.14
  -6   4  -7    1.94    0.14
   6  -4   7    1.77    0.13
  -6  -4  -7    1.86    0.14
   6   4   7    2.13    0.15
  -6  -5   7    0.23    0.08
   6  -5  -7    0.28    0.07
   6   5  -7    0.32    0.08
  -6   5   7    0.37    0.09
   5  -5  -7    2.37    0.13
   5   5  -7    1.88    0.13
   5  -5  -7    1.83    0.12
  -5   5   7    1.82    0.14
  -5  -5   7    1.82    0.14
   4  -5  -7    2.30    0.13
  -4   5   7    2.48    0.15
   4  -5  -7    2.45    0.12
  -4  -5   7    2.36    0.14
   4   5  -7    2.17    0.14
   3   5  -7    1.71    0.10
   3  -5  -7    1.86    0.10
   3  -5  -7    1.87    0.11
  -3  -5   7    1.94    0.12
   3   5  -7    1.80    0.12
  -3   5   7    1.83    0.12
   2  -5  -7    0.33    0.06
   2   5  -7    0.29    0.05
   2   5  -7    0.40    0.05
  -2  -5   7    0.37    0.06
  -2   5   7    0.58    0.06
   1   5  -7   21.82    0.57
   1  -5  -7   20.48    0.56
  -1  -5   7   21.61    0.54
  -1  -5   7   21.02    0.61
  -1   5   7   21.60    0.60
  -1  -5   7   20.09    0.55
  -1   5   7   21.52    0.55
   0   5   7    1.87    0.10
   0  -5   7    2.08    0.10
   0  -5   7    2.08    0.10
   0  -5  -7    2.04    0.10
   0  -5   7    2.05    0.10
   0  -5  -7    2.06    0.10
   1  -5   7    1.03    0.07
   1  -5   7    0.95    0.07
   1   5   7    1.15    0.09
   1  -5   7    1.02    0.08
  -1  -5  -7    1.04    0.08
  -1   5  -7    1.14    0.07
  -1  -5  -7    0.96    0.07
  -2   5  -7   31.27    0.81
  -2  -5  -7   32.54    0.83
  -2  -5  -7   32.57    0.82
   2   5   7   33.01    0.92
   2  -5   7   33.20    0.85
   2  -5   7   33.01    0.86
   3  -5   7    4.06    0.17
  -3  -5  -7    3.89    0.17
  -3  -5  -7    3.83    0.16
   3   5   7    3.76    0.18
  -3   5  -7    3.93    0.16
   3  -5   7    3.79    0.17
  -4   5  -7    0.54    0.08
   4  -5   7    0.87    0.09
  -4  -5  -7    0.71    0.08
   5  -5   7    3.78    0.19
  -5   5  -7    4.00    0.19
  -5   5  -7    3.69    0.19
  -5  -5  -7    3.93    0.19
   5   5   7    4.22    0.21
   6   5   7    0.18    0.07
  -6  -5  -7    0.37    0.09
   6  -5   7    0.24    0.07
  -6   5  -7    0.20    0.08
   5  -6  -7    0.85    0.09
   5   6  -7    0.65    0.09
  -5  -6   7    0.68    0.10
  -5   6   7    0.77    0.10
  -4  -6   7    0.77    0.09
   4  -6  -7    0.69    0.08
   4   6  -7    0.72    0.09
  -4   6   7    0.81    0.09
   3   6  -7    2.21    0.13
  -3   6   7    2.11    0.13
  -3  -6   7    2.06    0.13
   3  -6  -7    2.09    0.12
  -2  -6   7    0.89    0.09
   2  -6  -7    0.80    0.08
  -2   6   7    0.87    0.09
   2   6  -7    0.82    0.09
   1   6  -7    0.09    0.04
  -1   6   7    0.16    0.05
  -1  -6   7    0.13    0.05
  -1  -6   7    0.11    0.04
  -1   6   7    0.08    0.04
   1  -6  -7    0.12    0.05
   0  -6  -7   -0.02    0.04
   0   6  -7   -0.02    0.04
   0  -6   7    0.00    0.04
   0  -6   7    0.09    0.04
   0   6   7    0.00    0.04
   0  -6   7    0.07    0.04
  -1  -6  -7    2.48    0.12
  -1  -6  -7    2.49    0.12
   1  -6   7    2.62    0.13
   1  -6   7    2.45    0.12
   1   6   7    2.27    0.13
  -1   6  -7    2.16    0.11
  -2  -6  -7   16.36    0.45
   2  -6   7   16.42    0.47
   2   6   7   15.53    0.50
  -2  -6  -7   15.44    0.45
  -2   6  -7   15.66    0.44
   2  -6   7   15.50    0.46
  -3  -6  -7    0.47    0.07
   3  -6   7    0.48    0.08
   3   6   7    0.47    0.08
  -3   6  -7    0.56    0.08
  -3  -6  -7    0.53    0.07
   3  -6   7    0.53    0.08
   4  -6   7    1.21    0.11
  -4  -6  -7    1.03    0.10
  -4   6  -7    1.07    0.10
   4  -6   7    1.05    0.11
   4   6   7    0.98    0.11
  -5   6  -7    2.33    0.16
   5   6   7    2.53    0.16
   5  -6   7    2.60    0.16
  -5  -6  -7    2.55    0.16
   5  -7  -7    0.03    0.06
  -4   7   7    0.47    0.09
   4   7  -7    0.51    0.09
   4  -7  -7    0.35    0.07
  -4  -7   7    0.40    0.09
  -3  -7   7    2.34    0.14
  -3   7   7    2.42    0.15
   3  -7  -7    2.52    0.14
   3   7  -7    2.40    0.15
   2   7  -7    5.07    0.22
  -2  -7   7    5.35    0.21
  -2   7   7    5.25    0.21
   2  -7  -7    5.00    0.20
  -1   7   7   37.98    0.98
  -1  -7   7   39.11    0.98
   1  -7  -7   37.78    0.99
   1   7  -7   39.32    1.08
   0  -7   7    5.36    0.20
   0   7   7    5.71    0.22
   0   7   7    5.19    0.20
   0   7  -7    5.30    0.21
   0  -7  -7    5.46    0.21
   0  -7   7    5.56    0.20
  -1  -7  -7    0.03    0.04
   1  -7   7    0.01    0.04
  -1  -7  -7    0.03    0.05
  -1   7  -7    0.00    0.04
   1   7   7   -0.04    0.04
  -2   7  -7    0.02    0.05
  -2  -7  -7    0.00    0.05
   2  -7   7    0.07    0.06
   2   7   7    0.03    0.06
  -2  -7  -7    0.12    0.06
   3   7   7    3.23    0.19
  -3   7  -7    3.60    0.17
  -3  -7  -7    3.48    0.17
   3  -7   7    3.37    0.18
   3  -7   7    3.62    0.18
  -4   7  -7    5.87    0.25
   4   7   7    6.26    0.28
  -4  -7  -7    5.59    0.24
   4  -7   7    5.63    0.25
   4  -7   7    6.59    0.26
  -5  -7  -7    0.98    0.12
   5  -7   7    0.95    0.11
  -3   8   7    1.79    0.13
   3  -8  -7    1.76    0.13
   3   8  -7    1.79    0.14
  -3  -8   7    1.95    0.14
   2  -8  -7    0.63    0.09
  -2   8   7    0.53    0.08
   2   8  -7    0.52    0.08
  -2  -8   7    0.62    0.09
  -1   8   7    5.54    0.22
   1  -8  -7    5.80    0.23
   1   8  -7    5.52    0.23
  -1  -8   7    5.63    0.22
   0  -8   7    4.28    0.19
   0  -8   7    4.44    0.19
   0  -8  -7    4.21    0.19
   0   8   7    4.43    0.19
   0   8   7    4.18    0.20
  -1  -8  -7    8.91    0.31
  -1   8  -7    8.40    0.29
   1  -8   7    8.92    0.31
  -1  -8  -7    8.75    0.30
   1   8   7    8.74    0.33
   2  -8   7    0.01    0.05
  -2  -8  -7    0.00    0.06
   2   8   7   -0.03    0.06
  -2  -8  -7   -0.01    0.05
  -2   8  -7    0.04    0.06
   3   8   7    0.20    0.08
   3  -8   7    0.29    0.08
  -3   8  -7    0.23    0.07
  -3  -8  -7    0.20    0.07
  -4  -8  -7    0.27    0.08
  -2   9   7    0.03    0.06
   2  -9  -7    0.40    0.08
  -2  -9   7    0.03    0.06
   2   9  -7    0.06    0.06
  -1  -9   7    0.12    0.06
   1  -9  -7    0.02    0.06
  -1   9   7    0.07    0.06
   0   9   7    0.46    0.08
   0   9  -7    0.48    0.08
   0  -9  -7    0.54    0.08
   1   9   7    0.36    0.08
  -1   9  -7    0.44    0.08
  -1  -9  -7    0.51    0.08
   1  -9   7    0.49    0.08
  -1  -9  -7    0.43    0.09
   2  -9   7    1.25    0.12
   2   9   7    1.13    0.13
  -2  -9  -7    1.10    0.12
  -2   9  -7    1.31    0.12
   7   0  -8    0.05    0.06
  -7   0   8    0.08    0.07
  -6   0   8    4.65    0.21
   6   0  -8    4.42    0.20
  -5   0   8   51.02    1.30
   5   0  -8   53.79    1.35
   4   0  -8   14.27    0.42
  -4   0   8   14.57    0.42
  -4   0   8   15.21    0.43
   3   0  -8  305.97    7.37
   3   0  -8  315.78    7.13
  -3   0   8  285.78    6.97
  -3   0   8  306.07    7.80
   2   0  -8  224.30    5.17
  -2   0   8  217.11    5.66
  -2   0   8  216.61    5.06
   2   0  -8  222.30    5.35
   1   0  -8   39.83    0.97
  -1   0   8   39.64    0.95
  -1   0   8   40.52    1.07
   1   0  -8   41.40    1.01
   0   0   8  272.09    6.06
   0   0   8  240.00    6.59
   0   0  -8  259.66    6.04
   0   0   8  255.52    6.23
  -1   0  -8   11.34    0.27
   1   0   8   11.32    0.32
  -1   0  -8   10.76    0.30
   1   0   8   11.36    0.30
  -2   0  -8    7.95    0.21
   2   0   8    8.01    0.24
   2   0   8    8.19    0.24
  -2   0  -8    7.73    0.24
   3   0   8   38.57    0.97
   3   0   8   36.98    1.01
  -3   0  -8   38.02    0.92
  -3   0  -8   38.02    0.95
   4   0   8   15.57    0.44
  -4   0  -8   14.87    0.42
   4   0   8   14.75    0.43
  -4   0  -8   15.39    0.44
  -5   0  -8   20.19    0.57
   5   0   8   19.61    0.57
  -5   0  -8   20.44    0.56
   6   0   8   -0.05    0.05
  -6   0  -8    0.02    0.05
   7   0   8    0.53    0.09
  -7  -1   8    1.85    0.15
   7  -1  -8    1.76    0.14
   7   1  -8    1.83    0.14
  -7   1   8    1.92    0.15
  -6  -1   8    1.46    0.12
  -6   1   8    1.19    0.11
   6   1  -8    1.37    0.10
   6  -1  -8    1.34    0.11
  -5  -1   8    0.61    0.08
   5  -1  -8    0.66    0.07
  -5   1   8    0.66    0.08
  -5  -1   8    0.70    0.08
   5   1  -8    0.49    0.07
   4   1  -8   32.76    0.86
  -4   1   8   32.60    0.84
   4  -1  -8   33.19    0.86
  -4  -1   8   32.87    0.91
  -4   1   8   33.23    0.89
  -4  -1   8   32.60    0.84
  -3   1   8   27.19    0.74
   3  -1  -8   26.41    0.71
   3   1  -8   27.59    0.71
   3  -1  -8   27.21    0.67
  -3  -1   8   27.24    0.75
  -3  -1   8   26.70    0.68
  -3   1   8   27.31    0.69
  -2   1   8    0.96    0.06
   2  -1  -8    0.90    0.05
  -2  -1   8    0.85    0.06
   2  -1  -8    0.88    0.06
   2   1  -8    1.00    0.06
  -2  -1   8    1.07    0.06
  -2   1   8    1.07    0.06
   2   1  -8    0.95    0.03
  -1   1   8  217.28    5.55
   1   1  -8  216.09    5.24
  -1   1   8  213.62    4.95
   1  -1  -8  220.72    5.07
  -1  -1   8  217.57    4.95
   1  -1  -8  219.46    5.24
   1   1  -8  213.62    5.07
  -1  -1   8  206.95    5.54
   0   1   8    1.39    0.07
   0  -1  -8    1.45    0.06
   0   1   8    1.32    0.05
   0   1  -8    1.32    0.06
   0  -1   8    1.39    0.07
   0  -1   8    1.31    0.07
   0  -1   8    1.37    0.04
   0  -1  -8    1.41    0.06
   1  -1   8   94.12    2.34
   1   1   8   96.89    2.48
  -1  -1  -8   93.55    2.27
  -1   1  -8   97.62    2.21
   1  -1   8   95.61    2.47
  -1   1  -8   94.37    2.27
  -1  -1  -8   96.41    2.20
   1   1   8   93.68    2.33
  -2  -1  -8   35.61    0.85
   2  -1   8   35.23    0.91
   2   1   8   35.48    0.96
   2   1   8   36.82    0.90
  -2  -1  -8   34.99    0.89
   2  -1   8   35.35    0.95
  -2   1  -8   36.73    0.90
  -2   1  -8   36.74    0.85
   3   1   8   38.59    1.04
  -3   1  -8   39.89    0.94
   3  -1   8   38.24    1.03
  -3  -1  -8   38.66    0.94
   3   1   8   38.18    0.98
  -3   1  -8   39.33    0.98
   3  -1   8   38.30    1.00
  -3  -1  -8   38.71    0.97
   4   1   8    0.67    0.07
  -4  -1  -8    0.60    0.07
  -4   1  -8    0.66    0.07
   4   1   8    0.53    0.06
  -4  -1  -8    0.68    0.07
   4  -1   8    0.64    0.07
  -4   1  -8    0.63    0.06
   5   1   8    8.71    0.29
  -5   1  -8    8.45    0.28
  -5  -1  -8    8.66    0.29
   5  -1   8    8.58    0.30
  -5   1  -8    9.06    0.30
  -5  -1  -8    8.61    0.29
  -6   1  -8    0.21    0.07
  -6  -1  -8    0.30    0.07
   6   1   8    0.28    0.07
   6  -1   8    0.20    0.07
   7   1   8    0.83    0.10
   7  -1   8    0.81    0.11
   7  -2  -8    1.09    0.11
   7   2  -8    1.31    0.12
  -7   2   8    1.32    0.14
  -7  -2   8    1.32    0.13
   6   2  -8    0.24    0.07
   6  -2  -8    0.17    0.06
  -6  -2   8    0.23    0.07
  -6   2   8    0.27    0.07
   5  -2  -8    8.01    0.27
  -5  -2   8    7.67    0.28
  -5   2   8    8.13    0.29
   5   2  -8    8.09    0.28
   5   2  -8    7.89    0.28
   4  -2  -8   44.22    1.12
  -4  -2   8   42.68    1.08
  -4  -2   8   44.46    1.19
  -4   2   8   43.33    1.09
   4  -2  -8   43.96    1.07
   4   2  -8   42.72    1.12
   3  -2  -8   37.89    0.92
  -3   2   8   36.92    0.92
  -3   2   8   37.89    1.00
  -3  -2   8   37.59    0.93
  -3  -2   8   36.91    1.02
   3  -2  -8   37.17    0.95
   3   2  -8   37.38    0.96
  -2   2   8    1.43    0.07
   2   2  -8    1.18    0.07
   2  -2  -8    1.33    0.07
   2  -2  -8    1.41    0.07
  -2  -2   8    1.43    0.07
  -2  -2   8    1.37    0.08
  -2   2   8    1.34    0.07
   1   2  -8  182.88    4.20
  -1   2   8  173.95    4.59
   1  -2  -8  180.72    4.20
   1   2  -8  177.51    4.34
  -1  -2   8  178.81    4.10
   1  -2  -8  179.23    4.33
  -1   2   8  175.39    4.10
  -1  -2   8  176.65    4.60
   0  -2   8    1.12    0.06
   0  -2  -8    1.31    0.06
   0  -2   8    1.42    0.05
   0   2   8    1.20    0.07
   0  -2   8    1.22    0.07
   0   2   8    1.29    0.06
   0   2  -8    1.17    0.06
   1  -2   8   12.63    0.35
   1   2   8   12.64    0.33
  -1   2  -8   12.49    0.31
  -1  -2  -8   12.42    0.32
  -1   2  -8   12.45    0.34
   1   2   8   12.76    0.37
   1  -2   8   12.68    0.36
  -1  -2  -8   12.39    0.34
   2  -2   8    0.35    0.04
   2  -2   8    0.36    0.04
  -2   2  -8    0.39    0.05
  -2  -2  -8    0.57    0.06
   2   2   8    0.31    0.04
  -2   2  -8    0.36    0.04
  -2  -2  -8    0.36    0.04
  -3  -2  -8   18.83    0.51
   3  -2   8   18.37    0.53
   3   2   8   19.57    0.51
  -3  -2  -8   18.74    0.50
  -3   2  -8   19.56    0.49
   3   2   8   19.54    0.55
  -4   2  -8    3.94    0.17
   4   2   8    3.74    0.17
  -4  -2  -8    4.21    0.17
   4   2   8    3.95    0.16
  -4  -2  -8    4.26    0.17
   4  -2   8    3.97    0.17
  -4   2  -8    4.80    0.17
  -5  -2  -8    4.35    0.18
   5   2   8    4.60    0.18
  -5  -2  -8    4.40    0.19
   5  -2   8    4.63    0.20
   5   2   8    4.79    0.20
  -5   2  -8    4.39    0.20
  -5   2  -8    4.56    0.19
  -6   2  -8    1.20    0.12
  -6  -2  -8    1.19    0.11
   6  -2   8    0.94    0.11
   6   2   8    1.13    0.11
   7   3  -8    5.10    0.23
   6   3  -8    3.08    0.17
  -6   3   8    2.79    0.17
   6  -3  -8    2.82    0.16
   6   3  -8    2.78    0.16
  -6  -3   8    2.79    0.17
   5   3  -8   32.81    0.87
  -5  -3   8   33.16    0.86
   5   3  -8   32.99    0.92
  -5   3   8   31.17    0.86
   5  -3  -8   31.83    0.87
   4  -3  -8   51.97    1.33
  -4  -3   8   52.65    1.42
  -4   3   8   51.76    1.29
   4  -3  -8   53.57    1.28
  -4  -3   8   51.15    1.29
   4   3  -8   51.86    1.33
  -3  -3   8   32.46    0.90
  -3  -3   8   31.13    0.81
   3  -3  -8   32.81    0.81
   3   3  -8   32.00    0.84
   3  -3  -8   32.77    0.83
   2   3  -8   61.81    1.56
   2  -3  -8   62.10    1.51
  -2   3   8   64.21    1.65
  -2   3   8   62.24    1.49
   2  -3  -8   64.23    1.55
   2   3  -8   63.11    1.49
  -2  -3   8   61.72    1.49
  -2  -3   8   61.79    1.66
  -1   3   8   24.50    0.66
   1  -3  -8   23.82    0.60
   1   3  -8   23.41    0.63
  -1   3   8   24.00    0.59
   1  -3  -8   23.97    0.61
  -1  -3   8   23.84    0.67
  -1  -3   8   24.55    0.59
   0  -3  -8   85.60    2.09
   0  -3  -8   84.57    2.04
   0  -3   8   84.64    2.04
   0  -3   8   85.84    2.12
   0   3   8   85.09    2.23
   0  -3   8   86.25    2.23
   0  -3   8   86.62    1.99
  -1   3  -8  443.47   10.20
   1   3   8  475.09   10.87
   1   3   8  438.86   11.44
   1  -3   8  460.28   11.44
  -1  -3  -8  446.68   10.46
   1  -3   8  414.70   10.78
  -1  -3  -8  442.58   10.21
   2  -3   8   51.37    1.30
  -2   3  -8   51.50    1.27
   2   3   8   51.01    1.38
   2  -3   8   52.67    1.35
  -2  -3  -8   51.11    1.23
  -2  -3  -8   49.64    1.25
  -2   3  -8   51.52    1.22
   2   3   8   52.67    1.27
  -3   3  -8    0.60    0.06
   3   3   8    0.52    0.05
   3  -3   8    0.48    0.06
  -3   3  -8    0.44    0.06
  -3  -3  -8    0.64    0.06
   3   3   8    0.53    0.06
  -3  -3  -8    0.60    0.06
   4   3   8   27.20    0.79
  -4  -3  -8   26.87    0.71
   4  -3   8   27.55    0.75
  -4   3  -8   26.74    0.74
  -4  -3  -8   28.51    0.72
  -4   3  -8   28.13    0.71
   5   3   8    0.14    0.05
   5  -3   8    0.08    0.05
  -5  -3  -8    0.10    0.05
  -5   3  -8    0.13    0.06
  -5   3  -8    0.12    0.06
  -6   3  -8    0.76    0.10
   6  -3   8    0.77    0.10
  -6  -3  -8    0.83    0.10
   6   4  -8    0.96    0.10
   6  -4  -8    1.20    0.11
  -6  -4   8    1.08    0.12
   6   4  -8    1.00    0.11
  -6   4   8    0.90    0.11
   5  -4  -8    0.22    0.06
   5  -4  -8    0.08    0.05
   5   4  -8    0.04    0.04
   5   4  -8    0.04    0.05
  -5   4   8    0.15    0.06
  -5  -4   8    0.17    0.06
   4  -4  -8   24.58    0.65
  -4   4   8   23.16    0.64
   4  -4  -8   23.56    0.63
  -4  -4   8   23.96    0.65
   4   4  -8   23.34    0.70
   4   4  -8   23.82    0.65
   3  -4  -8    3.37    0.13
  -3   4   8    3.19    0.15
   3  -4  -8    3.21    0.14
   3   4  -8    2.85    0.14
  -3  -4   8    3.35    0.16
  -3  -4   8    3.43    0.15
   2  -4  -8    2.44    0.12
   2   4  -8    2.77    0.12
  -2   4   8    2.73    0.12
  -2   4   8    2.82    0.12
  -2  -4   8    2.81    0.13
   2  -4  -8    2.74    0.10
  -2  -4   8    2.71    0.12
   1   4  -8   12.15    0.35
  -1   4   8   12.36    0.34
  -1  -4   8   12.22    0.38
   1  -4  -8   12.67    0.32
  -1  -4   8   12.68    0.33
  -1   4   8   12.96    0.37
  -1  -4   8   12.11    0.34
   1  -4  -8   12.37    0.35
   0  -4   8   58.40    1.36
   0  -4   8   57.84    1.39
   0  -4   8   57.56    1.44
   0  -4   8   56.48    1.52
   0  -4  -8   55.60    1.39
   0  -4  -8   57.32    1.36
   0   4   8   57.75    1.52
   1  -4   8   26.12    0.70
   1  -4   8   27.80    0.72
   1  -4   8   26.43    0.68
  -1   4  -8   26.36    0.65
  -1  -4  -8   26.39    0.66
   1   4   8   26.23    0.74
  -1  -4  -8   25.63    0.67
   2  -4   8   33.60    0.92
  -2  -4  -8   36.04    0.87
  -2  -4  -8   35.46    0.89
   2   4   8   35.21    0.97
  -2   4  -8   36.30    0.86
   2  -4   8   34.91    0.90
  -3  -4  -8    1.97    0.11
   3   4   8    2.00    0.13
  -3   4  -8    2.02    0.12
  -3   4  -8    1.93    0.11
   3  -4   8    1.72    0.12
  -3  -4  -8    1.75    0.11
  -4   4  -8    0.05    0.05
  -4  -4  -8    0.19    0.05
   4  -4   8    0.04    0.04
  -4   4  -8    0.01    0.04
  -4  -4  -8    0.37    0.06
   4   4   8    0.05    0.05
  -5   4  -8    5.67    0.24
   5  -4   8    5.82    0.23
   5   4   8    5.92    0.25
  -5  -4  -8    5.61    0.23
  -6   4  -8    2.09    0.15
   6   4   8    2.10    0.15
  -6  -4  -8    1.84    0.14
   6  -4   8    1.89    0.14
   6   5  -8    0.01    0.06
  -6  -5   8    0.05    0.07
   6  -5  -8    0.01    0.06
  -6   5   8    0.06    0.07
  -5  -5   8   13.12    0.43
   5   5  -8   12.96    0.45
  -5   5   8   13.02    0.43
   5  -5  -8   13.51    0.41
   5  -5  -8   13.73    0.41
   4   5  -8    4.41    0.17
   4   5  -8    4.08    0.19
  -4  -5   8    4.05    0.19
  -4   5   8    4.39    0.20
   4  -5  -8    4.32    0.18
   4  -5  -8    4.45    0.17
  -3  -5   8    0.89    0.09
   3   5  -8    0.70    0.08
  -3   5   8    0.81    0.09
   3  -5  -8    0.63    0.07
   3   5  -8    0.65    0.07
  -2   5   8   19.30    0.52
   2   5  -8   19.66    0.53
  -2  -5   8   19.41    0.52
   2  -5  -8   18.91    0.52
  -2  -5   8   19.06    0.58
  -1  -5   8    6.56    0.22
  -1   5   8    6.78    0.22
   1   5  -8    6.94    0.22
  -1   5   8    6.97    0.23
  -1  -5   8    6.63    0.24
   1  -5  -8    6.54    0.22
  -1  -5   8    7.22    0.21
   0  -5   8    9.34    0.27
   0  -5   8    8.84    0.29
   0  -5   8    9.31    0.29
   0  -5  -8    9.18    0.28
   0  -5   8    9.07    0.27
   0   5   8    9.21    0.30
   1   5   8   14.72    0.44
   1  -5   8   14.36    0.42
   1  -5   8   14.46    0.41
  -1   5  -8   13.86    0.39
   1  -5   8   14.43    0.42
  -1  -5  -8   14.40    0.40
  -1  -5  -8   14.49    0.40
  -2  -5  -8    0.11    0.05
   2  -5   8    0.15    0.05
   2   5   8    0.05    0.05
  -2  -5  -8    0.04    0.04
  -2   5  -8    0.04    0.04
   2  -5   8    0.07    0.05
  -3  -5  -8   32.92    0.85
   3  -5   8   32.99    0.88
   3   5   8   33.63    0.95
  -3  -5  -8   34.17    0.86
  -3   5  -8   33.11    0.84
   3  -5   8   33.97    0.90
  -4   5  -8   18.90    0.52
   4   5   8   18.95    0.58
   4  -5   8   17.85    0.54
  -4  -5  -8   18.12    0.52
  -4   5  -8   17.39    0.54
   5   5   8    1.60    0.13
   5  -5   8    1.63    0.12
  -5  -5  -8    1.70    0.13
  -5   5  -8    1.39    0.12
  -6   5  -8    1.02    0.12
   6   5   8    1.08    0.12
  -6  -5  -8    1.12    0.12
   5   6  -8    0.24    0.07
   5  -6  -8    0.35    0.07
  -5   6   8    0.24    0.07
  -5  -6   8    0.26    0.08
  -4   6   8    4.97    0.22
   4   6  -8    5.22    0.23
   4  -6  -8    4.91    0.21
  -4  -6   8    5.41    0.23
  -3   6   8    7.25    0.26
   3   6  -8    6.54    0.27
  -3  -6   8    6.76    0.25
   3  -6  -8    7.07    0.25
   2  -6  -8    0.82    0.08
  -2   6   8    1.02    0.09
   2   6  -8    0.89    0.09
  -2  -6   8    0.89    0.09
   1   6  -8    2.21    0.11
   1   6  -8    2.15    0.12
  -1  -6   8    2.16    0.10
  -1   6   8    2.18    0.12
   1  -6  -8    1.97    0.11
  -1  -6   8    2.03    0.11
  -1   6   8    2.01    0.12
   0   6   8   52.13    1.39
   0  -6   8   52.16    1.25
   0   6   8   50.22    1.25
   0  -6  -8   50.42    1.28
   0  -6   8   51.49    1.32
   0  -6   8   52.05    1.27
   1  -6   8    4.08    0.17
  -1  -6  -8    3.94    0.16
   1  -6   8    4.06    0.17
   1   6   8    3.89    0.18
  -1  -6  -8    4.10    0.17
   2   6   8    0.15    0.06
  -2  -6  -8    0.27    0.06
   2  -6   8    0.19    0.06
   2  -6   8    0.36    0.06
  -2   6  -8    0.37    0.06
  -2  -6  -8    0.23    0.06
  -3  -6  -8    4.61    0.18
   3  -6   8    4.53    0.20
  -3   6  -8    4.67    0.19
   3  -6   8    4.89    0.20
  -3  -6  -8    4.61    0.19
   3   6   8    4.37    0.21
  -4  -6  -8    1.39    0.11
   4  -6   8    1.27    0.11
  -4   6  -8    1.48    0.12
   4   6   8    1.28    0.12
   5   6   8    5.50    0.25
   5  -6   8    5.33    0.24
  -5   6  -8    5.05    0.25
  -5  -6  -8    5.35    0.24
   5  -7  -8    1.15    0.12
  -4   7   8    0.39    0.09
   4  -7  -8    0.36    0.08
   4   7  -8    0.33    0.08
  -4  -7   8    0.48    0.09
  -3   7   8    1.63    0.12
   3  -7  -8    1.48    0.11
   3   7  -8    1.51    0.12
  -3  -7   8    1.63    0.12
  -2   7   8    0.98    0.10
   2   7  -8    1.01    0.10
   2  -7  -8    0.94    0.09
  -2  -7   8    1.08    0.09
  -1   7   8    0.03    0.05
   1   7  -8    0.03    0.05
   1  -7  -8    0.04    0.05
  -1  -7   8   -0.01    0.04
   0  -7   8    0.54    0.07
   0  -7   8    0.57    0.07
   0   7   8    0.46    0.07
   0  -7  -8    0.46    0.07
   0   7  -8    0.48    0.07
   0   7   8    0.43    0.07
  -1   7  -8    1.31    0.10
  -1  -7  -8    1.48    0.10
   1  -7   8    1.44    0.10
   1   7   8    1.43    0.11
  -1  -7  -8    1.44    0.11
  -2   7  -8    2.00    0.12
   2  -7   8    2.13    0.13
  -2  -7  -8    1.95    0.13
  -2  -7  -8    1.94    0.12
   2   7   8    2.15    0.14
   3  -7   8    4.40    0.20
   3  -7   8    4.15    0.20
  -3   7  -8    4.60    0.19
   3   7   8    4.10    0.21
  -3  -7  -8    4.03    0.19
  -4  -7  -8    0.56    0.09
   4  -7   8    0.52    0.08
   4   7   8    0.45    0.09
   4  -7   8    0.55    0.09
   5  -7   8    0.27    0.07
  -5  -7  -8    0.09    0.07
   3   8  -8    0.74    0.09
   3  -8  -8    0.84    0.10
  -3   8   8    0.94    0.11
  -3  -8   8    0.88    0.10
   2   8  -8    0.05    0.06
  -2   8   8    0.10    0.06
  -2  -8   8    0.15    0.06
   2  -8  -8    0.10    0.05
   1   8  -8    4.77    0.21
   1  -8  -8    4.72    0.20
  -1  -8   8    4.57    0.20
  -1   8   8    4.65    0.20
   0  -8   8    2.58    0.14
   0   8   8    2.51    0.15
   0  -8   8    2.75    0.15
   0   8   8    2.45    0.14
   0  -8  -8    2.54    0.14
  -1   8  -8    1.12    0.09
   1   8   8    1.16    0.11
  -1  -8  -8    1.11    0.11
   1  -8   8    1.16    0.11
  -1  -8  -8    1.18    0.10
  -2  -8  -8    0.89    0.09
   2   8   8    0.70    0.10
   2  -8   8    0.68    0.09
  -2   8  -8    0.85    0.09
  -2  -8  -8    0.66    0.09
   3  -8   8    0.00    0.05
  -3  -8  -8   -0.07    0.05
  -3   8  -8    0.02    0.05
   3   8   8   -0.04    0.06
  -2  -9   8    1.54    0.13
   2   9  -8    1.38    0.13
  -1   9   8    0.16    0.07
   1  -9  -8    0.22    0.07
  -1  -9   8    0.26    0.07
   0   9   8    0.48    0.08
   0   9  -8    0.53    0.08
   0  -9  -8    0.50    0.08
   1  -9   8    1.02    0.10
  -1   9  -8    0.85    0.10
   1   9   8    0.92    0.11
  -1  -9  -8    0.96    0.10
  -2  -9  -8    0.12    0.07
   2  -9   8    0.07    0.06
   2   9   8   -0.09    0.06
  -2   9  -8    0.01    0.06
  -7   0   9   -0.01    0.06
   7   0  -9   -0.02    0.06
   6   0  -9   -0.06    0.05
  -6   0   9    0.00    0.05
   5   0  -9   -0.04    0.05
  -5   0   9    0.06    0.05
  -4   0   9    0.02    0.04
  -4   0   9   -0.02    0.03
   4   0  -9    0.20    0.05
   3   0  -9    0.04    0.04
  -3   0   9    0.03    0.03
  -3   0   9    0.06    0.04
   3   0  -9    0.02    0.02
   2   0  -9   -0.03    0.03
  -2   0   9   -0.03    0.03
  -2   0   9   -0.06    0.02
   2   0  -9   -0.04    0.02
   1   0  -9   -0.04    0.02
   1   0  -9   -0.02    0.02
  -1   0   9   -0.03    0.02
  -1   0   9   -0.04    0.02
   0   0  -9   -0.01    0.02
   0   0   9   -0.02    0.02
   0   0   9    0.15    0.03
  -1   0  -9    0.00    0.02
   1   0   9    0.00    0.02
   1   0   9   -0.01    0.02
  -1   0  -9    0.02    0.01
   2   0   9   -0.01    0.02
  -2   0  -9    0.02    0.03
  -2   0  -9   -0.02    0.01
   2   0   9    0.02    0.03
   3   0   9    0.00    0.03
  -3   0  -9    0.04    0.04
  -3   0  -9    0.00    0.03
   3   0   9    0.07    0.03
   4   0   9    0.07    0.04
   4   0   9    0.10    0.05
  -4   0  -9    0.08    0.04
  -4   0  -9    0.08    0.05
   5   0   9    0.04    0.05
  -5   0  -9   -0.02    0.04
  -5   0  -9    0.03    0.05
   6   0   9   -0.05    0.06
  -6   0  -9    0.09    0.07
   7   0   9    0.06    0.07
   7  -1  -9   -0.04    0.05
  -7  -1   9   -0.05    0.06
  -7   1   9    0.02    0.06
   7   1  -9    0.02    0.06
  -6   1   9    3.50    0.19
   6  -1  -9    3.32    0.17
  -6  -1   9    3.15    0.18
   6   1  -9    3.48    0.17
  -5  -1   9    4.13    0.19
   5   1  -9    4.25    0.18
   5  -1  -9    4.63    0.19
  -5  -1   9    4.32    0.19
  -5   1   9    4.56    0.20
  -4   1   9   24.11    0.65
  -4  -1   9   24.07    0.69
  -4   1   9   24.70    0.68
   4  -1  -9   24.34    0.66
   4   1  -9   24.13    0.66
  -4  -1   9   25.54    0.65
   3  -1  -9   59.70    1.50
  -3   1   9   59.06    1.43
  -3   1   9   60.24    1.58
  -3  -1   9   60.19    1.44
  -3  -1   9   59.96    1.59
   3   1  -9   59.88    1.50
   3  -1  -9   60.34    1.43
  -2   1   9  107.36    2.56
   2   1  -9  110.33    2.70
  -2  -1   9  108.92    2.56
   2   1  -9  114.78    2.61
   2  -1  -9  113.71    2.61
  -2   1   9  108.28    2.86
   2  -1  -9  109.08    2.70
  -2  -1   9  108.53    2.86
  -1  -1   9    0.37    0.03
   1  -1  -9    0.26    0.03
  -1   1   9    0.31    0.03
   1   1  -9    0.47    0.03
   1   1  -9    0.25    0.03
  -1  -1   9    0.29    0.04
   1  -1  -9    0.27    0.03
   0   1   9  139.97    3.28
   0  -1   9  142.91    3.68
   0  -1   9  139.20    3.48
   0   1  -9  145.88    3.37
   0   1   9  139.19    3.68
   0  -1  -9  141.15    3.47
   0  -1  -9  145.34    3.37
   0  -1   9  146.79    3.30
   1  -1   9   70.26    1.83
   1  -1   9   68.50    1.73
  -1   1  -9   70.57    1.69
  -1  -1  -9   68.48    1.68
  -1  -1  -9   71.04    1.62
  -1   1  -9   71.68    1.63
   1   1   9   68.79    1.72
   1   1   9   71.15    1.84
  -2  -1  -9    5.64    0.16
   2  -1   9    5.93    0.19
   2   1   9    5.75    0.19
   2  -1   9    5.55    0.18
  -2   1  -9    5.58    0.19
  -2   1  -9    5.93    0.16
  -2  -1  -9    5.55    0.19
   2   1   9    5.87    0.18
   3  -1   9   31.40    0.86
  -3   1  -9   31.62    0.82
  -3  -1  -9   31.72    0.78
   3  -1   9   31.55    0.83
  -3  -1  -9   31.86    0.82
  -3   1  -9   32.55    0.78
   3   1   9   30.90    0.87
   3   1   9   33.60    0.83
  -4  -1  -9    0.03    0.04
  -4   1  -9    0.06    0.04
  -4  -1  -9    0.09    0.05
  -4   1  -9   -0.03    0.04
   4   1   9    0.25    0.05
   4  -1   9    0.06    0.04
   4   1   9    0.07    0.04
   5   1   9   14.55    0.43
  -5   1  -9   14.52    0.44
  -5  -1  -9   14.04    0.43
   5  -1   9   14.34    0.44
  -5  -1  -9   13.84    0.42
  -5   1  -9   14.19    0.42
   6   1   9   13.21    0.42
  -6   1  -9   13.85    0.44
   6  -1   9   12.88    0.43
   7  -1   9    1.70    0.14
   7   1   9    1.89    0.15
   7   2  -9    8.03    0.30
  -7  -2   9    7.45    0.32
  -7   2   9    7.37    0.31
   7  -2  -9    7.89    0.30
   6   2  -9   13.81    0.43
  -6  -2   9   14.11    0.45
   6  -2  -9   13.47    0.43
  -6   2   9   13.31    0.44
  -5  -2   9    1.73    0.12
  -5  -2   9    1.87    0.12
   5  -2  -9    1.80    0.11
   5   2  -9    1.77    0.11
  -5   2   9    1.86    0.13
   4   2  -9   47.31    1.23
  -4  -2   9   47.84    1.31
   4  -2  -9   48.72    1.23
  -4  -2   9   47.32    1.19
   4  -2  -9   49.89    1.18
  -4   2   9   47.49    1.19
   3  -2  -9   31.75    0.82
  -3  -2   9   30.77    0.79
   3   2  -9   31.50    0.82
   3  -2  -9   32.87    0.79
  -3   2   9   31.53    0.79
  -3  -2   9   31.01    0.87
  -3   2   9   31.46    0.85
  -2  -2   9    0.58    0.05
   2  -2  -9    0.52    0.05
  -2   2   9    0.72    0.06
   2   2  -9    0.54    0.05
  -2   2   9    0.62    0.05
   2  -2  -9    0.48    0.05
  -2  -2   9    0.45    0.05
   1  -2  -9    0.47    0.04
   1   2  -9    0.54    0.05
  -1  -2   9    0.62    0.04
  -1  -2   9    0.46    0.05
   1   2  -9    0.51    0.04
  -1   2   9    0.67    0.06
  -1   2   9    0.67    0.05
   1  -2  -9    0.60    0.04
   0   2   9    1.40    0.06
   0  -2  -9    1.26    0.05
   0   2  -9    1.25    0.06
   0  -2   9    1.31    0.07
   0  -2  -9    1.26    0.07
   0  -2   9    1.29    0.05
   0   2   9    1.24    0.07
   0  -2   9    1.29    0.07
  -1  -2  -9   46.65    1.17
   1   2   9   48.32    1.18
   1   2   9   47.51    1.27
  -1   2  -9   48.69    1.12
   1  -2   9   48.01    1.26
   1  -2   9   47.98    1.21
  -1   2  -9   48.15    1.17
  -1  -2  -9   47.87    1.12
   2  -2   9  244.27    6.15
  -2   2  -9  253.40    5.81
   2   2   9  253.35    6.52
   2   2   9  259.53    6.15
  -2   2  -9  250.75    5.97
  -2  -2  -9  255.57    5.82
  -2  -2  -9  248.88    5.96
   2  -2   9  259.44    6.51
  -3  -2  -9   42.19    1.06
   3  -2   9   41.04    1.09
   3   2   9   42.97    1.16
  -3  -2  -9   42.34    1.03
  -3   2  -9   42.87    1.08
   3   2   9   43.14    1.08
  -3   2  -9   43.31    1.03
  -4  -2  -9    1.83    0.11
   4   2   9    1.89    0.11
  -4   2  -9    1.84    0.11
  -4   2  -9    1.98    0.12
  -4  -2  -9    1.81    0.11
   4  -2   9    1.70    0.11
   4   2   9    1.90    0.10
   5   2   9    0.25    0.06
   5   2   9    0.35    0.06
  -5  -2  -9    0.20    0.06
  -5  -2  -9    0.31    0.06
  -5   2  -9    0.22    0.06
   5  -2   9    0.33    0.07
  -6   2  -9    0.80    0.10
   6  -2   9    0.55    0.09
   7   3  -9    0.14    0.07
  -6   3   9    2.02    0.15
   6   3  -9    2.07    0.14
  -6  -3   9    2.45    0.16
   6   3  -9    2.23    0.15
   6  -3  -9    2.19    0.14
  -5  -3   9    5.62    0.23
   5  -3  -9    5.24    0.21
  -5   3   9    5.31    0.23
   5   3  -9    5.10    0.22
   5   3  -9    5.23    0.21
  -4  -3   9    0.04    0.05
   4  -3  -9    0.11    0.04
   4  -3  -9    0.02    0.04
  -4  -3   9   -0.01    0.04
   4   3  -9    0.02    0.04
  -4   3   9    0.05    0.05
  -3  -3   9   -0.01    0.03
  -3  -3   9    0.05    0.04
   3  -3  -9    0.18    0.04
   3  -3  -9    0.02    0.03
  -3   3   9    0.01    0.03
   3   3  -9    0.05    0.03
  -3   3   9    0.06    0.04
  -2   3   9   48.07    1.23
   2  -3  -9   45.52    1.13
   2  -3  -9   46.62    1.16
   2   3  -9   46.13    1.17
  -2   3   9   46.04    1.12
  -2  -3   9   45.94    1.12
  -2  -3   9   45.05    1.24
   1   3  -9    8.07    0.25
   1  -3  -9    7.89    0.24
   1   3  -9    8.55    0.23
   1  -3  -9    8.50    0.23
  -1   3   9    8.17    0.26
  -1  -3   9    8.05    0.26
  -1  -3   9    8.31    0.23
  -1   3   9    8.28    0.23
   0   3   9  100.30    2.63
   0  -3   9  101.08    2.33
   0  -3  -9  100.78    2.45
   0  -3   9  101.19    2.62
   0   3  -9  101.94    2.40
   0  -3   9   99.16    2.49
   0   3   9  102.67    2.34
   0  -3  -9   98.81    2.40
   1   3   9   69.29    1.67
  -1   3  -9   67.75    1.65
  -1   3  -9   68.27    1.59
   1  -3   9   68.41    1.79
   1  -3   9   68.22    1.70
  -1  -3  -9   67.77    1.60
   1   3   9   68.28    1.80
  -1  -3  -9   67.17    1.65
  -2   3  -9   28.75    0.74
  -2   3  -9   28.06    0.69
   2  -3   9   29.80    0.77
   2   3   9   28.48    0.72
   2   3   9   28.49    0.80
  -2  -3  -9   27.89    0.73
   2  -3   9   28.79    0.76
  -2  -3  -9   28.03    0.70
  -3  -3  -9    5.58    0.19
  -3  -3  -9    5.19    0.19
   3   3   9    5.57    0.21
  -3   3  -9    5.82    0.21
  -3   3  -9    5.94    0.19
   3  -3   9    5.79    0.21
  -4  -3  -9    0.06    0.04
  -4  -3  -9    0.00    0.05
   4   3   9   -0.02    0.04
  -4   3  -9    0.03    0.05
  -4   3  -9    0.02    0.04
   4  -3   9   -0.05    0.04
  -5  -3  -9    1.02    0.09
   5   3   9    1.00    0.10
  -5   3  -9    0.93    0.10
   5  -3   9    0.86    0.09
  -6  -3  -9    0.04    0.06
   6  -3   9    0.04    0.06
  -6   3  -9    0.01    0.06
   6   4  -9    9.48    0.33
  -6   4   9    9.10    0.35
  -6  -4   9    9.06    0.35
   6  -4  -9    9.88    0.34
   6   4  -9    9.64    0.35
  -5   4   9    1.62    0.13
  -5  -4   9    1.53    0.13
   5  -4  -9    1.63    0.11
   5   4  -9    1.53    0.12
   5   4  -9    1.68    0.11
   5  -4  -9    1.47    0.11
   4  -4  -9   25.36    0.67
   4   4  -9   24.20    0.67
  -4   4   9   23.71    0.67
  -4  -4   9   24.73    0.67
   4  -4  -9   25.61    0.66
   3   4  -9   11.40    0.34
   3  -4  -9   11.84    0.33
  -3  -4   9   11.27    0.38
   3  -4  -9   11.76    0.34
  -3   4   9   11.57    0.35
  -3  -4   9   11.37    0.35
  -2   4   9   18.68    0.50
   2  -4  -9   18.18    0.50
   2  -4  -9   19.24    0.50
  -2   4   9   19.86    0.54
  -2  -4   9   19.00    0.56
  -2  -4   9   18.59    0.50
   2   4  -9   19.03    0.52
   1  -4  -9   74.77    1.80
  -1   4   9   75.39    1.97
  -1  -4   9   75.86    1.79
  -1   4   9   74.84    1.76
  -1  -4   9   75.75    1.98
   1  -4  -9   75.30    1.83
   1   4  -9   71.54    1.86
  -1  -4   9   74.06    1.76
   0  -4   9    5.91    0.20
   0   4   9    5.88    0.19
   0  -4   9    6.12    0.19
   0  -4   9    5.82    0.21
   0   4   9    6.08    0.21
   0  -4   9    6.06    0.18
   0  -4  -9    5.66    0.19
   1  -4   9   49.03    1.22
   1  -4   9   48.85    1.26
  -1   4  -9   49.51    1.18
  -1  -4  -9   49.24    1.22
  -1  -4  -9   48.95    1.19
   1   4   9   49.78    1.34
   1  -4   9   52.08    1.32
   2   4   9   18.95    0.57
  -2  -4  -9   19.08    0.52
  -2   4  -9   20.09    0.50
  -2  -4  -9   19.93    0.51
   2  -4   9   19.80    0.55
   3  -4   9    5.61    0.21
  -3  -4  -9    5.39    0.20
  -3  -4  -9    5.58    0.20
   3   4   9    5.54    0.22
  -3   4  -9    5.69    0.20
  -4   4  -9   14.14    0.44
  -4  -4  -9   14.31    0.42
   4  -4   9   14.51    0.44
  -4  -4  -9   14.35    0.42
   4   4   9   14.38    0.46
  -4   4  -9   14.16    0.41
   5   4   9    1.82    0.13
   5  -4   9    1.55    0.12
  -5   4  -9    1.65    0.13
  -5  -4  -9    1.82    0.12
   6  -4   9    1.12    0.11
  -6   4  -9    1.13    0.12
   6   4   9    1.25    0.12
  -6  -4  -9    1.11    0.11
   6  -5  -9    0.04    0.06
  -6   5   9    0.02    0.06
   6   5  -9    0.09    0.06
  -6  -5   9    0.05    0.06
   5   5  -9    0.14    0.06
  -5  -5   9    0.09    0.06
   5  -5  -9    0.14    0.06
  -5   5   9    0.12    0.06
   5  -5  -9    0.14    0.06
  -4   5   9    8.17    0.29
   4   5  -9    8.37    0.28
   4  -5  -9    8.05    0.27
  -4  -5   9    7.84    0.29
   4  -5  -9    8.65    0.27
   4   5  -9    8.31    0.31
   3  -5  -9   52.34    1.29
   3   5  -9   52.01    1.32
  -3  -5   9   51.19    1.28
  -3   5   9   51.64    1.28
  -2  -5   9   28.17    0.80
   2  -5  -9   27.61    0.73
  -2   5   9   27.79    0.72
  -2  -5   9   28.05    0.72
   2   5  -9   27.45    0.74
  -1  -5   9    0.10    0.04
  -1  -5   9    0.04    0.04
  -1   5   9    0.06    0.04
   1   5  -9    0.05    0.04
   1  -5  -9    0.03    0.04
  -1   5   9    0.11    0.04
  -1  -5   9    0.05    0.03
   0   5   9    3.17    0.15
   0  -5   9    3.33    0.14
   0  -5   9    3.01    0.14
   0  -5   9    3.29    0.13
   0  -5  -9    3.12    0.14
   0  -5   9    3.29    0.13
   1  -5   9    3.58    0.15
   1  -5   9    3.55    0.15
   1  -5   9    3.60    0.14
  -1   5  -9    3.49    0.13
  -1  -5  -9    3.46    0.14
   1   5   9    3.53    0.16
  -1  -5  -9    3.50    0.14
   2  -5   9   50.23    1.29
   2   5   9   51.24    1.37
   2  -5   9   50.87    1.26
  -2   5  -9   47.02    1.20
  -2  -5  -9   50.51    1.25
  -2  -5  -9   50.54    1.22
  -3   5  -9   22.26    0.58
  -3  -5  -9   21.28    0.58
  -3  -5  -9   22.50    0.59
   3  -5   9   21.69    0.62
   3   5   9   21.23    0.65
  -4   5  -9    1.76    0.13
   4   5   9    1.88    0.14
  -4  -5  -9    1.82    0.12
   4  -5   9    1.96    0.13
   5  -5   9    0.02    0.05
   5   5   9   -0.06    0.05
  -5  -5  -9    0.05    0.06
  -5   5  -9    0.05    0.06
   6   5   9    3.12    0.19
  -6  -5  -9    3.14    0.18
   5   6  -9    0.14    0.06
  -5   6   9    0.17    0.07
   5  -6  -9    0.08    0.06
  -5  -6   9    0.09    0.07
  -4  -6   9    9.36    0.33
  -4   6   9    9.33    0.33
   4  -6  -9    9.47    0.32
   4   6  -9    9.25    0.35
   3  -6  -9    1.94    0.12
  -3   6   9    1.86    0.13
   3   6  -9    1.74    0.13
  -3  -6   9    1.90    0.13
  -2  -6   9    2.14    0.12
   2   6  -9    1.84    0.12
   2  -6  -9    2.00    0.12
  -2   6   9    2.16    0.12
   1  -6  -9    5.16    0.19
  -1  -6   9    5.33    0.19
  -1   6   9    4.85    0.19
  -1   6   9    5.25    0.20
   1   6  -9    5.02    0.19
   0   6   9    4.63    0.20
   0  -6   9    4.63    0.18
   0  -6   9    4.85    0.18
   0  -6  -9    4.79    0.19
   0  -6   9    5.07    0.20
   0  -6   9    4.56    0.19
   1   6   9    9.26    0.33
  -1   6  -9    9.33    0.29
  -1  -6  -9    9.72    0.30
   1  -6   9    9.60    0.31
   1  -6   9    9.79    0.31
  -1  -6  -9    9.54    0.30
   2  -6   9    4.26    0.18
   2  -6   9    4.41    0.19
  -2  -6  -9    4.22    0.17
  -2   6  -9    4.61    0.17
   2   6   9    4.11    0.19
  -2  -6  -9    4.25    0.17
  -3   6  -9   10.09    0.32
  -3  -6  -9    9.94    0.33
   3   6   9    9.46    0.36
  -3  -6  -9   10.44    0.32
   3  -6   9    9.69    0.34
   3  -6   9   10.31    0.34
   4  -6   9    4.59    0.21
   4   6   9    4.30    0.21
  -4  -6  -9    4.40    0.20
  -4   6  -9    4.11    0.21
   5  -6   9   -0.05    0.05
  -5  -6  -9   -0.02    0.06
  -5   6  -9   -0.06    0.05
   5   6   9   -0.04    0.06
   5  -7  -9    3.10    0.18
   4  -7  -9   -0.07    0.05
  -4  -7   9    0.03    0.06
  -4   7   9    0.07    0.06
   4   7  -9   -0.03    0.06
   3  -7  -9    0.64    0.08
  -3  -7   9    0.51    0.08
  -3   7   9    0.65    0.09
   3   7  -9    0.43    0.08
   2  -7  -9    0.36    0.07
  -2  -7   9    0.38    0.07
  -2   7   9    0.42    0.07
   2   7  -9    0.33    0.07
   1   7  -9    2.10    0.13
   1  -7  -9    2.13    0.13
  -1   7   9    1.86    0.12
  -1  -7   9    2.29    0.13
   0  -7   9   11.80    0.35
   0  -7   9   11.83    0.36
   0  -7  -9   11.43    0.36
   0   7   9   11.34    0.36
   0   7   9   12.14    0.40
   0   7  -9   11.86    0.38
   1   7   9    6.58    0.27
  -1   7  -9    6.81    0.24
  -1  -7  -9    7.34    0.25
  -1  -7  -9    6.95    0.25
   1  -7   9    7.14    0.25
  -2  -7  -9    0.83    0.08
   2   7   9    0.61    0.09
   2  -7   9    0.66    0.08
  -2  -7  -9    0.71    0.08
   2  -7   9    0.65    0.09
  -2   7  -9    0.64    0.08
   3   7   9    0.66    0.10
   3  -7   9    0.84    0.09
  -3  -7  -9    0.95    0.10
   3  -7   9    0.82    0.09
  -3  -7  -9    0.98    0.10
  -4   7  -9    0.60    0.10
   4   7   9    0.56    0.10
   4  -7   9    0.65    0.09
  -4  -7  -9    0.79    0.10
   3   8  -9    0.09    0.07
  -3  -8   9    0.09    0.06
  -3   8   9    0.11    0.06
   3  -8  -9    0.11    0.06
   2   8  -9    0.04    0.06
  -2   8   9    0.07    0.05
  -2  -8   9    0.13    0.06
   2  -8  -9    0.12    0.06
   1  -8  -9    0.54    0.08
  -1  -8   9    0.54    0.08
   1   8  -9    0.59    0.08
  -1   8   9    0.46    0.08
   0   8   9    0.11    0.06
   0  -8  -9    0.09    0.06
   0   8   9    0.07    0.06
  -1  -8  -9    0.77    0.09
   1  -8   9    0.60    0.08
   1   8   9    0.62    0.09
  -1  -8  -9    0.71    0.08
  -1   8  -9    0.76    0.09
   2   8   9    3.84    0.21
   2  -8   9    3.85    0.20
  -2   8  -9    4.19    0.19
  -2  -8  -9    4.18    0.19
  -2  -8  -9    4.12    0.19
  -3  -8  -9    0.44    0.09
   3   8   9    0.50    0.09
   3  -8   9    0.48    0.09
  -2  -9   9   -0.03    0.05
   2   9  -9    0.04    0.06
  -1   9   9   -0.06    0.05
   1  -9  -9    0.06    0.06
  -1  -9   9   -0.11    0.05
   0   9  -9    0.03    0.05
   0   9   9   -0.05    0.04
   0  -9  -9   -0.02    0.05
   1   9   9    0.26    0.08
  -1   9  -9    0.35    0.07
   1   9   9    0.17    0.06
  -1  -9  -9    0.27    0.07
   1  -9   9    0.24    0.07
   2  -9   9    0.15    0.07
  -2  -9  -9    0.24    0.08
   2   9   9    0.39    0.09
   7   0 -10    3.59    0.19
  -7   0  10    3.65    0.21
   6   0 -10    0.07    0.06
  -6   0  10    0.10    0.06
   5   0 -10   42.93    1.12
  -5   0  10   41.91    1.08
  -4   0  10   23.14    0.64
   4   0 -10   21.92    0.61
  -4   0  10   22.38    0.60
  -3   0  10  116.62    3.05
  -3   0  10  116.68    2.74
   3   0 -10  117.98    2.89
   3   0 -10  118.41    2.77
  -2   0  10  269.21    6.16
   2   0 -10  264.85    6.51
  -2   0  10  261.97    6.89
   2   0 -10  276.32    6.30
   1   0 -10  774.11   17.21
   1   0 -10  757.73   17.76
  -1   0  10  724.69   16.78
  -1   0  10  679.69   18.74
   0   0  10   31.37    0.85
   0   0 -10   31.24    0.78
   0   0  10   32.11    0.81
   0   0  10   31.62    0.75
   1   0  10   84.04    2.07
   1   0  10   83.86    2.19
  -1   0 -10   83.69    2.01
  -2   0 -10   55.37    1.27
  -2   0 -10   54.06    1.34
   2   0  10   54.15    1.44
   2   0  10   54.56    1.37
  -3   0 -10   41.33    1.05
  -3   0 -10   42.41    1.00
   3   0  10   41.71    1.07
   3   0  10   41.60    1.12
   4   0  10  158.14    4.08
  -4   0 -10  155.35    3.77
  -4   0 -10  162.03    3.67
   4   0  10  154.34    3.87
  -5   0 -10    5.93    0.23
   5   0  10    5.82    0.23
   6   0  10   17.87    0.56
  -6   0 -10   18.96    0.56
   7   0  10    1.71    0.15
   7  -1 -10    5.96    0.25
  -7  -1  10    5.69    0.27
   7   1 -10    5.88    0.25
  -7   1  10    5.83    0.27
  -6   1  10    0.20    0.07
   6  -1 -10    0.12    0.06
  -6  -1  10    0.14    0.07
   6   1 -10    0.11    0.06
  -5  -1  10   29.60    0.82
  -5   1  10   28.00    0.77
   5  -1 -10   28.48    0.78
   5   1 -10   29.07    0.79
  -5  -1  10   28.72    0.77
   4   1 -10    5.49    0.20
  -4  -1  10    5.61    0.21
  -4   1  10    5.44    0.20
  -4   1  10    5.55    0.21
  -4  -1  10    4.70    0.20
   4  -1 -10    5.18    0.20
   3  -1 -10    1.08    0.07
  -3  -1  10    1.22    0.08
  -3   1  10    1.17    0.07
   3   1 -10    1.22    0.08
  -3   1  10    1.15    0.08
  -3  -1  10    1.15    0.08
   3  -1 -10    1.22    0.06
   2   1 -10    0.03    0.02
   2  -1 -10    0.02    0.02
  -2  -1  10   -0.03    0.02
   2   1 -10    0.22    0.04
  -2   1  10    0.02    0.03
  -2   1  10    0.01    0.03
   2  -1 -10    0.11    0.03
  -2  -1  10    0.02    0.03
  -1  -1  10    1.36    0.06
  -1   1  10    1.54    0.08
   1   1 -10    1.46    0.06
  -1   1  10    1.47    0.06
   1  -1 -10    1.46    0.07
   1   1 -10    1.29    0.07
   1  -1 -10    1.54    0.07
  -1  -1  10    1.53    0.08
   0  -1  10   12.90    0.37
   0  -1  10   13.84    0.32
   0  -1 -10   13.20    0.36
   0   1 -10   13.38    0.35
   0  -1  10   13.38    0.39
   0   1  10   14.28    0.33
   0   1  10   13.38    0.39
   0  -1 -10   13.23    0.36
   1  -1  10    4.52    0.16
  -1  -1 -10    4.28    0.15
  -1  -1 -10    4.60    0.12
   1   1  10    4.40    0.16
   1  -1  10    4.21    0.15
   1   1  10    4.29    0.14
  -1   1 -10    4.48    0.15
  -1   1 -10    4.60    0.11
  -2  -1 -10    5.70    0.17
  -2   1 -10    6.01    0.20
   2   1  10    5.87    0.20
  -2   1 -10    5.75    0.16
   2  -1  10    5.88    0.20
   2  -1  10    6.11    0.20
  -2  -1 -10    5.54    0.19
   3   1  10    9.31    0.28
   3  -1  10    9.20    0.28
  -3  -1 -10    9.49    0.29
  -3  -1 -10    9.49    0.27
  -3   1 -10    9.76    0.26
  -3   1 -10    9.18    0.29
   3   1  10    9.13    0.30
   4   1  10    1.00    0.08
  -4   1 -10    1.01    0.09
  -4  -1 -10    1.02    0.10
  -4  -1 -10    0.77    0.08
   4  -1  10    0.86    0.08
   4   1  10    0.76    0.08
  -4   1 -10    1.00    0.08
   5  -1  10   10.72    0.36
  -5  -1 -10   11.24    0.36
   5   1  10   11.13    0.35
  -5   1 -10   11.10    0.37
  -6   1 -10    0.60    0.10
   6   1  10    0.60    0.09
   6  -1  10    0.48    0.09
   7   1  10    0.89    0.11
   7   2 -10    0.04    0.06
  -6  -2  10    2.40    0.16
   6  -2 -10    2.73    0.15
  -6   2  10    2.37    0.16
   6   2 -10    2.56    0.15
   5   2 -10    3.01    0.15
  -5  -2  10    3.15    0.16
  -5  -2  10    3.39    0.17
  -5   2  10    3.33    0.17
   5  -2 -10    3.28    0.15
   4  -2 -10   31.90    0.79
  -4   2  10   31.78    0.82
   4   2 -10   31.12    0.84
  -4  -2  10   31.19    0.89
   4  -2 -10   32.02    0.84
  -4  -2  10   32.13    0.82
  -3   2  10    0.09    0.03
   3   2 -10    0.02    0.03
  -3  -2  10    0.02    0.04
  -3   2  10    0.06    0.04
  -3  -2  10    0.09    0.04
   3  -2 -10    0.08    0.04
  -2   2  10   48.32    1.15
  -2   2  10   48.05    1.28
   2  -2 -10   48.24    1.17
   2  -2 -10   49.78    1.21
  -2  -2  10   47.14    1.15
   2   2 -10   45.87    1.21
  -2  -2  10   47.40    1.29
   2   2 -10   50.14    1.15
  -1  -2  10    2.13    0.08
  -1  -2  10    1.96    0.10
   1   2 -10    2.01    0.09
  -1   2  10    2.02    0.08
   1   2 -10    2.02    0.08
  -1   2  10    1.96    0.09
   1  -2 -10    1.97    0.08
   1  -2 -10    1.98    0.08
   0  -2 -10    1.08    0.06
   0  -2 -10    0.89    0.05
   0  -2  10    0.93    0.06
   0   2  10    0.98    0.07
   0  -2  10    0.78    0.06
   0  -2  10    0.94    0.04
   0   2  10    0.96    0.05
   0   2 -10    0.92    0.06
  -1  -2 -10   25.35    0.61
   1  -2  10   25.28    0.66
   1   2  10   24.96    0.64
  -1   2 -10   24.44    0.64
  -1   2 -10   25.52    0.60
   1   2  10   26.43    0.70
  -1  -2 -10   24.73    0.64
   1  -2  10   25.16    0.69
  -2   2 -10   47.45    1.13
   2  -2  10   47.76    1.22
  -2  -2 -10   47.43    1.19
   2  -2  10   49.30    1.27
   2   2  10   47.79    1.29
   2   2  10   48.58    1.20
  -2   2 -10   48.25    1.19
  -2  -2 -10   47.53    1.14
   3  -2  10   33.42    0.88
  -3  -2 -10   30.19    0.84
   3   2  10   30.43    0.91
  -3   2 -10   35.40    0.81
   3   2  10   34.92    0.86
  -3  -2 -10   33.88    0.82
  -3   2 -10   34.30    0.86
   4  -2  10    8.30    0.28
  -4   2 -10    8.13    0.29
  -4  -2 -10    7.87    0.27
   4   2  10    8.99    0.30
   4   2  10    8.29    0.27
  -4   2 -10    9.38    0.27
  -4  -2 -10    8.70    0.28
   5   2  10    0.28    0.06
  -5  -2 -10    0.24    0.06
  -5  -2 -10    0.29    0.06
   5   2  10    0.30    0.06
  -5   2 -10    0.25    0.07
   5  -2  10    0.28    0.06
  -6   2 -10    0.49    0.09
   6  -2  10    0.36    0.08
   7   3 -10    1.00    0.11
   6   3 -10   23.08    0.66
  -6  -3  10   21.60    0.66
   6  -3 -10   23.00    0.66
  -6   3  10   22.11    0.66
   6   3 -10   23.43    0.69
   5  -3 -10    2.55    0.13
   5   3 -10    2.50    0.14
  -5   3  10    2.49    0.15
  -5  -3  10    2.59    0.15
  -4  -3  10    1.36    0.10
   4  -3 -10    1.48    0.09
  -4   3  10    1.49    0.11
   4  -3 -10    1.63    0.09
   4   3 -10    1.29    0.09
  -4  -3  10    1.63    0.11
  -3   3  10   30.40    0.83
   3   3 -10   29.42    0.80
  -3   3  10   30.14    0.77
  -3  -3  10   30.59    0.78
  -3  -3  10   30.69    0.86
   3  -3 -10   30.72    0.77
   3  -3 -10   30.98    0.79
  -2  -3  10    0.96    0.07
  -2   3  10    0.92    0.07
  -2  -3  10    0.83    0.08
   2  -3 -10    1.06    0.06
   2  -3 -10    1.05    0.07
  -2   3  10    0.97    0.07
   1   3 -10   39.84    0.99
  -1  -3  10   40.76    0.97
   1  -3 -10   40.33    1.00
   1  -3 -10   40.46    1.01
  -1  -3  10   41.56    1.10
  -1   3  10   41.70    1.10
  -1   3  10   41.30    0.98
   1   3 -10   39.53    1.04
   0   3  10   21.21    0.61
   0  -3  10   21.56    0.52
   0   3  10   21.96    0.53
   0  -3  10   22.75    0.61
   0  -3 -10   21.22    0.54
   0   3 -10   21.68    0.55
   0  -3 -10   20.67    0.55
   0  -3  10   20.81    0.58
   1  -3  10   24.21    0.65
   1   3  10   24.54    0.69
   1   3  10   24.19    0.61
  -1  -3 -10   23.58    0.63
   1  -3  10   24.84    0.67
  -1   3 -10   24.68    0.63
  -1   3 -10   24.04    0.59
  -1  -3 -10   24.60    0.60
  -2  -3 -10   34.90    0.82
  -2   3 -10   35.27    0.82
   2   3  10   33.60    0.84
  -2  -3 -10   34.95    0.86
   2  -3  10   35.50    0.91
   2   3  10   31.76    0.93
  -2   3 -10   30.15    0.85
   3  -3  10    1.36    0.10
  -3  -3 -10    1.56    0.09
  -3   3 -10    1.47    0.09
   3   3  10    1.36    0.10
  -3   3 -10    1.32    0.09
  -3  -3 -10    1.41    0.09
  -4   3 -10    7.04    0.26
  -4  -3 -10    6.96    0.24
   4  -3  10    6.81    0.25
  -4  -3 -10    6.98    0.24
   4   3  10    7.30    0.27
   5  -3  10    0.20    0.06
  -5  -3 -10    0.21    0.06
   5   3  10    0.21    0.06
  -5   3 -10    0.21    0.07
   6  -3  10    1.46    0.13
  -6   3 -10    1.75    0.14
   6   4 -10    1.85    0.13
   6  -4 -10    2.00    0.13
  -6  -4  10    1.93    0.15
  -6   4  10    1.75    0.14
   6   4 -10    1.95    0.14
  -5  -4  10    6.36    0.26
   5  -4 -10    6.60    0.24
  -5   4  10    6.51    0.26
   5   4 -10    6.46    0.27
   5   4 -10    6.65    0.25
   4   4 -10    3.80    0.17
   4  -4 -10    4.01    0.16
  -4  -4  10    3.80    0.18
   4  -4 -10    3.66    0.16
  -4   4  10    3.98    0.18
  -4  -4  10    3.77    0.19
   3  -4 -10   20.90    0.55
  -3  -4  10   19.96    0.61
   3  -4 -10   20.00    0.54
   3   4 -10   20.34    0.56
  -3  -4  10   20.83    0.55
  -3   4  10   19.77    0.55
  -2   4  10   10.14    0.30
  -2  -4  10   10.02    0.34
   2   4 -10   10.24    0.31
  -2  -4  10   10.01    0.30
   2  -4 -10   10.47    0.29
  -2   4  10   10.99    0.33
   2  -4 -10   10.47    0.31
  -1  -4  10    1.48    0.08
  -1   4  10    1.32    0.08
   1   4 -10    1.23    0.08
  -1  -4  10    1.09    0.09
   1  -4 -10    1.07    0.08
  -1   4  10    1.24    0.09
   1   4 -10    1.19    0.07
   0  -4 -10    1.42    0.09
   0  -4  10    1.79    0.08
   0  -4  10    1.61    0.10
   0  -4  10    1.75    0.10
   0   4  10    1.81    0.10
   0   4  10    1.66    0.09
  -1   4 -10   33.83    0.80
   1   4  10   32.70    0.91
   1  -4  10   33.73    0.90
   1  -4  10   32.82    0.87
  -1  -4 -10   32.09    0.84
  -1  -4 -10   32.86    0.81
  -1   4 -10   32.94    0.84
  -2  -4 -10    0.15    0.04
   2   4  10    0.07    0.04
  -2   4 -10    0.15    0.04
   2  -4  10    0.12    0.04
  -2   4 -10    0.11    0.04
  -2  -4 -10    0.16    0.04
  -3   4 -10    0.52    0.06
  -3   4 -10    0.43    0.07
   3   4  10    0.48    0.07
  -3  -4 -10    0.43    0.06
  -3  -4 -10    0.52    0.06
   4   4  10    9.79    0.34
  -4   4 -10    9.37    0.33
  -4  -4 -10    9.57    0.31
  -4  -4 -10    9.44    0.31
   4  -4  10    9.73    0.33
  -5  -4 -10    0.01    0.05
   5  -4  10    0.02    0.05
  -5   4 -10   -0.02    0.05
   5   4  10    0.05    0.06
   6  -4  10    0.54    0.09
   6   4  10    0.45    0.09
  -6   4 -10    0.43    0.09
  -6  -5  10    5.12    0.25
   6   5 -10    4.87    0.24
   6  -5 -10    5.74    0.23
   5   5 -10    0.04    0.05
   5  -5 -10    0.16    0.06
  -5  -5  10    0.13    0.06
   5  -5 -10    0.16    0.06
  -5   5  10    0.16    0.07
   4   5 -10    1.65    0.12
  -4  -5  10    1.62    0.12
   4  -5 -10    1.56    0.11
  -4   5  10    1.79    0.13
   4   5 -10    1.78    0.11
  -3  -5  10    1.41    0.12
  -3  -5  10    1.49    0.10
  -3   5  10    1.56    0.12
   3  -5 -10    1.78    0.11
   3   5 -10    1.81    0.11
  -2  -5  10    6.94    0.27
   2   5 -10    7.09    0.24
   2  -5 -10    6.92    0.24
  -2   5  10    7.07    0.24
  -2  -5  10    7.49    0.24
  -1   5  10   49.51    1.33
   1   5 -10   49.05    1.26
  -1  -5  10   47.80    1.19
   1  -5 -10   48.85    1.22
  -1   5  10   48.81    1.19
  -1  -5  10   49.24    1.34
  -1  -5  10   50.82    1.20
   0  -5  10   12.01    0.38
   0  -5  10   13.09    0.35
   0   5  10   13.15    0.40
   0  -5 -10   13.01    0.37
   0  -5  10   13.03    0.36
   0   5  10   13.41    0.36
   0  -5  10   11.78    0.39
   1  -5  10    0.54    0.06
   1   5  10    0.65    0.07
  -1  -5 -10    0.59    0.06
   1  -5  10    0.63    0.06
  -1  -5 -10    0.67    0.07
  -1   5 -10    0.59    0.06
   1  -5  10    0.58    0.06
   2  -5  10    0.65    0.08
  -2  -5 -10    0.65    0.07
  -2  -5 -10    0.69    0.07
  -2   5 -10    0.78    0.07
   2   5  10    0.61    0.08
  -3   5 -10    0.01    0.05
  -3  -5 -10    0.10    0.05
   3  -5  10    0.02    0.05
   3   5  10    0.31    0.07
  -3  -5 -10    0.02    0.05
  -4  -5 -10    6.55    0.24
   4  -5  10    6.36    0.25
  -4  -5 -10    6.28    0.24
   4   5  10    6.42    0.27
  -4   5 -10    6.04    0.25
   5  -5  10    2.54    0.16
   5   5  10    2.58    0.16
  -5   5 -10    2.63    0.17
  -5  -5 -10    2.54    0.16
   6   5  10    0.02    0.06
  -5  -6  10    4.35    0.22
  -5   6  10    4.19    0.22
   5   6 -10    4.02    0.22
   5  -6 -10    4.21    0.20
   4  -6 -10    3.50    0.17
  -4  -6  10    3.61    0.18
   4   6 -10    3.41    0.19
  -4   6  10    3.81    0.19
   3   6 -10   12.25    0.43
  -3  -6  10   12.61    0.39
  -3   6  10   12.47    0.39
   3  -6 -10   13.37    0.39
   2  -6 -10   21.96    0.61
  -2  -6  10   21.72    0.60
   2   6 -10   22.66    0.61
  -2   6  10   22.50    0.60
  -1   6  10    0.97    0.09
   1   6 -10    1.02    0.08
  -1  -6  10    0.98    0.08
   1  -6 -10    0.93    0.09
  -1   6  10    0.91    0.08
  -1  -6  10    0.93    0.09
   0  -6 -10    4.10    0.17
   0   6  10    3.98    0.16
   0  -6  10    4.33    0.18
   0   6  10    4.02    0.18
   0  -6  10    4.07    0.16
   0  -6  10    3.94    0.16
   0  -6  10    3.92    0.17
   1   6  10    7.58    0.28
   1  -6  10    7.72    0.27
  -1   6 -10    7.95    0.25
  -1  -6 -10    7.80    0.26
  -1  -6 -10    7.68    0.25
   1  -6  10    7.47    0.26
  -2  -6 -10    5.41    0.20
   2  -6  10    5.59    0.22
  -2   6 -10    5.45    0.20
  -2  -6 -10    5.14    0.20
   2  -6  10    5.61    0.22
   2   6  10    5.10    0.23
  -3  -6 -10   24.77    0.66
   3  -6  10   24.98    0.69
   3   6  10   23.80    0.73
  -3   6 -10   23.57    0.69
  -3  -6 -10   24.56    0.66
   4  -6  10    6.95    0.27
  -4   6 -10    6.24    0.27
   4   6  10    6.53    0.28
  -4  -6 -10    6.67    0.25
   5  -6  10    0.99    0.11
  -5  -6 -10    1.12    0.11
  -5   6 -10    1.06    0.12
   5   6  10    1.04    0.12
   5  -7 -10   -0.02    0.06
   4  -7 -10    0.75    0.10
   4   7 -10    0.69    0.10
  -4  -7  10    0.87    0.11
  -4   7  10    0.83    0.11
  -3  -7  10    1.66    0.12
   3   7 -10    1.61    0.13
   3  -7 -10    1.51    0.12
  -3   7  10    1.69    0.13
  -2  -7  10    2.11    0.13
  -2   7  10    2.03    0.13
   2   7 -10    1.88    0.13
   2  -7 -10    2.13    0.13
   1  -7 -10    0.31    0.07
  -1  -7  10    0.46    0.07
   1   7 -10    0.30    0.06
  -1   7  10    0.33    0.07
   0  -7  10    0.63    0.08
   0   7 -10    0.50    0.07
   0  -7 -10    0.65    0.08
   0  -7  10    0.64    0.07
   0   7  10    0.64    0.08
   0   7  10    0.56    0.07
  -1  -7 -10    0.28    0.06
   1   7  10    0.27    0.07
   1  -7  10    0.24    0.06
  -1   7 -10    0.25    0.06
  -1  -7 -10    0.27    0.06
   2  -7  10    0.99    0.10
   2   7  10    0.86    0.10
  -2  -7 -10    0.92    0.09
  -2  -7 -10    0.88    0.09
   2  -7  10    0.82    0.09
  -2   7 -10    0.93    0.09
   3   7  10    1.50    0.13
  -3  -7 -10    1.47    0.11
   3  -7  10    1.26    0.11
  -3  -7 -10    1.21    0.11
   3  -7  10    1.21    0.11
  -4  -7 -10    0.79    0.10
   4   7  10    0.81    0.10
   4  -7  10    0.88    0.10
  -4   7 -10    0.61    0.10
  -3   8  10   -0.04    0.05
  -3  -8  10    0.04    0.06
   3   8 -10    0.01    0.06
   3  -8 -10    0.04    0.06
   2   8 -10    1.39    0.12
  -2  -8  10    1.31    0.11
   2  -8 -10    1.48    0.12
  -2   8  10    1.42    0.12
  -1  -8  10    0.91    0.09
   1  -8 -10    0.88    0.09
  -1   8  10    0.75    0.09
   1   8 -10    0.84    0.09
   0  -8 -10    0.99    0.10
   0   8  10    0.86    0.09
   0   8  10    0.91    0.10
  -1  -8 -10    1.16    0.11
  -1  -8 -10    1.27    0.11
  -1   8 -10    1.27    0.10
   1  -8  10    1.05    0.10
   1   8  10    1.16    0.12
  -2  -8 -10    1.71    0.12
  -2  -8 -10    1.56    0.12
   2   8  10    1.56    0.13
   2  -8  10    1.36    0.12
   3   8  10    1.32    0.13
  -3  -8 -10    1.32    0.12
   3  -8  10    1.24    0.12
  -2  -9  10    0.07    0.06
   2   9 -10   -0.04    0.06
  -1  -9  10    2.81    0.16
  -1   9  10    2.81    0.17
   1  -9 -10    3.10    0.17
   0   9  10    2.77    0.16
   0   9 -10    2.74    0.15
   0  -9 -10    2.58    0.16
   1  -9  10    0.77    0.10
  -1  -9 -10    0.62    0.09
   1   9  10    0.70    0.10
   1   9  10    0.69    0.09
  -2  -9 -10    0.24    0.07
   7   0 -11    0.05    0.07
  -7   0  11    0.08    0.07
   6   0 -11    0.00    0.06
  -6   0  11    0.05    0.06
  -5   0  11    0.12    0.06
   5   0 -11    0.06    0.05
   4   0 -11    0.20    0.05
  -4   0  11    0.07    0.04
  -4   0  11    0.04    0.05
   3   0 -11    0.00    0.03
  -3   0  11    0.03    0.03
  -3   0  11    0.05    0.03
  -2   0  11   -0.03    0.03
   2   0 -11    0.01    0.02
  -2   0  11    0.02    0.03
   2   0 -11    0.03    0.03
   1   0 -11   -0.02    0.03
   1   0 -11   -0.07    0.03
  -1   0  11   -0.03    0.02
   0   0  11   -0.02    0.02
   0   0  11    0.01    0.03
   0   0 -11    0.01    0.02
   0   0  11   -0.02    0.01
   1   0  11    0.05    0.03
   1   0  11   -0.03    0.02
  -1   0 -11    0.07    0.03
  -2   0 -11   -0.01    0.04
   2   0  11    0.02    0.03
  -2   0 -11    0.04    0.02
   2   0  11    0.02    0.03
   3   0  11    0.18    0.04
   3   0  11   -0.02    0.03
  -3   0 -11    0.02    0.04
  -3   0 -11    0.03    0.03
   4   0  11    0.00    0.05
   4   0  11   -0.01    0.05
   5   0  11   -0.01    0.05
  -5   0 -11   -0.03    0.06
  -6   0 -11    0.04    0.07
   6   0  11    0.00    0.06
   7   0  11   -0.03    0.06
  -7  -1  11    3.68    0.21
   7   1 -11    3.81    0.20
  -7   1  11    3.87    0.21
   7  -1 -11    4.05    0.20
  -6  -1  11    1.89    0.14
   6  -1 -11    1.57    0.12
  -6   1  11    1.52    0.13
   6   1 -11    1.74    0.12
  -5   1  11    9.07    0.31
   5   1 -11    8.66    0.30
   5  -1 -11    8.83    0.30
  -5  -1  11    9.26    0.31
  -5  -1  11    9.08    0.31
   4  -1 -11  144.09    3.54
  -4  -1  11  144.21    3.37
  -4   1  11  142.01    3.37
  -4  -1  11  143.23    3.74
  -4   1  11  145.24    3.73
   4   1 -11  143.34    3.54
   3  -1 -11   19.61    0.53
  -3   1  11   19.39    0.52
  -3   1  11   19.48    0.56
  -3  -1  11   19.96    0.52
   3  -1 -11   20.07    0.50
  -3  -1  11   20.66    0.57
   3   1 -11   18.67    0.54
   2   1 -11   31.63    0.84
  -2   1  11   32.62    0.80
  -2  -1  11   33.26    0.90
   2   1 -11   33.33    0.79
  -2   1  11   33.59    0.89
  -2  -1  11   32.58    0.80
   2  -1 -11   32.60    0.80
   2  -1 -11   32.26    0.84
  -1  -1  11  265.55    7.01
  -1  -1  11  273.89    6.26
   1  -1 -11  283.23    6.63
   1   1 -11  285.78    6.42
   1  -1 -11  272.36    6.41
   1   1 -11  271.14    6.63
  -1   1  11  267.48    6.26
  -1   1  11  264.06    7.01
   0  -1 -11   10.83    0.31
   0  -1 -11   11.31    0.31
   0  -1  11   11.13    0.32
   0  -1  11   11.59    0.34
   0   1  11   11.63    0.34
   0   1 -11   11.15    0.31
   0  -1  11   11.51    0.27
   0   1  11   11.68    0.28
   1   1  11  182.26    4.46
  -1   1 -11  182.77    4.33
   1   1  11  181.67    4.73
  -1  -1 -11  191.70    4.22
   1  -1  11  182.56    4.72
   1  -1  11  181.04    4.47
  -1  -1 -11  180.06    4.33
  -2  -1 -11  127.37    3.07
   2  -1  11  128.98    3.33
   2   1  11  129.89    3.15
   2  -1  11  128.95    3.16
  -2   1 -11  131.81    2.97
  -2  -1 -11  127.75    2.97
  -2   1 -11  128.49    3.08
   2   1  11  126.26    3.34
  -3  -1 -11    3.57    0.13
   3  -1  11    3.42    0.14
   3   1  11    3.20    0.14
   3  -1  11    3.44    0.15
   3   1  11    3.47    0.14
  -3   1 -11    3.57    0.12
  -3  -1 -11    3.45    0.15
  -3   1 -11    3.27    0.15
  -4   1 -11   12.91    0.41
   4  -1  11   13.46    0.41
   4   1  11   13.68    0.40
  -4  -1 -11   13.64    0.38
  -4  -1 -11   13.94    0.41
   4   1  11   13.53    0.42
   5   1  11   22.53    0.63
  -5   1 -11   22.26    0.64
  -5  -1 -11   22.80    0.63
   5  -1  11   22.01    0.64
   6  -1  11    0.04    0.06
   6   1  11   -0.05    0.05
  -6   1 -11   -0.07    0.05
   7   1  11    1.84    0.15
   7   2 -11    0.09    0.07
  -6   2  11    4.36    0.22
   6   2 -11    4.66    0.20
  -6  -2  11    4.26    0.22
   6  -2 -11    4.37    0.20
  -5  -2  11    0.10    0.05
   5  -2 -11    0.23    0.06
   5   2 -11    0.19    0.06
  -5   2  11    0.34    0.07
  -5  -2  11    0.10    0.05
   4  -2 -11    1.01    0.08
  -4  -2  11    1.00    0.09
  -4   2  11    1.08    0.09
  -4  -2  11    1.02    0.09
   4   2 -11    0.85    0.08
   3  -2 -11   30.74    0.80
  -3   2  11   28.13    0.77
   3  -2 -11   31.70    0.77
   3   2 -11   30.10    0.80
  -3  -2  11   31.04    0.77
  -3   2  11   31.01    0.84
  -3  -2  11   31.18    0.86
   2   2 -11    5.37    0.19
   2  -2 -11    5.39    0.18
   2   2 -11    5.63    0.15
  -2   2  11    5.59    0.19
  -2   2  11    5.23    0.17
  -2  -2  11    5.48    0.20
  -2  -2  11    5.49    0.18
   2  -2 -11    5.41    0.17
  -1  -2  11   37.43    1.03
   1   2 -11   38.19    0.98
  -1   2  11   38.34    1.03
  -1   2  11   37.60    0.91
   1  -2 -11   38.46    0.94
   1   2 -11   38.19    0.93
   1  -2 -11   39.21    0.96
  -1  -2  11   37.56    0.91
   0  -2  11   16.16    0.47
   0  -2 -11   15.85    0.42
   0   2  11   16.50    0.40
   0  -2  11   17.11    0.40
   0   2  11   16.59    0.47
   0   2 -11   16.08    0.43
   0  -2 -11   15.96    0.43
   0  -2  11   16.13    0.45
  -1   2 -11   32.64    0.83
   1  -2  11   32.42    0.85
   1  -2  11   33.41    0.89
  -1   2 -11   33.46    0.77
   1   2  11   33.34    0.90
  -1  -2 -11   31.99    0.82
   1   2  11   32.22    0.83
  -1  -2 -11   32.87    0.78
  -2  -2 -11    5.01    0.15
  -2   2 -11    5.27    0.15
   2  -2  11    4.80    0.18
   2   2  11    4.84    0.16
  -2   2 -11    4.76    0.18
   2   2  11    4.91    0.19
  -2  -2 -11    4.95    0.18
   2  -2  11    5.00    0.17
   3   2  11   14.97    0.41
  -3  -2 -11   15.05    0.42
   3   2  11   14.48    0.44
  -3   2 -11   14.33    0.43
   3  -2  11   14.46    0.43
  -3  -2 -11   14.37    0.39
  -4   2 -11    0.01    0.05
  -4  -2 -11    0.02    0.05
   4  -2  11    0.03    0.04
  -4  -2 -11   -0.04    0.03
   4   2  11    0.01    0.04
  -5   2 -11    5.28    0.23
   5   2  11    5.65    0.23
  -5  -2 -11    5.26    0.22
   5  -2  11    5.20    0.22
   5   2  11    5.68    0.21
   6  -2  11    0.08    0.06
  -6   2 -11    0.01    0.06
   6   3 -11    0.74    0.09
  -6  -3  11    0.73    0.10
   6  -3 -11    0.89    0.10
   6   3 -11    0.62    0.09
  -6   3  11    0.77    0.10
   5   3 -11    0.10    0.05
   5  -3 -11    0.13    0.05
  -5   3  11    0.14    0.06
  -5  -3  11    0.15    0.06
  -5  -3  11    0.09    0.06
   4  -3 -11    3.61    0.15
  -4   3  11    3.83    0.17
  -4  -3  11    3.68    0.17
  -4  -3  11    3.64    0.17
   4  -3 -11    3.75    0.16
   4   3 -11    3.64    0.16
  -3  -3  11   31.40    0.79
  -3   3  11   31.31    0.79
   3  -3 -11   31.25    0.81
  -3  -3  11   29.93    0.87
   3  -3 -11   31.31    0.79
  -3   3  11   31.94    0.85
   3   3 -11   30.22    0.82
   2  -3 -11    3.82    0.14
  -2   3  11    3.55    0.14
  -2  -3  11    3.75    0.14
  -2  -3  11    3.35    0.16
   2   3 -11    3.60    0.15
   2  -3 -11    3.73    0.13
  -2   3  11    3.68    0.15
  -1  -3  11    0.76    0.07
   1   3 -11    0.82    0.05
   1   3 -11    0.90    0.07
  -1   3  11    0.91    0.06
   1  -3 -11    0.88    0.05
  -1   3  11    0.80    0.07
   1  -3 -11    0.92    0.07
  -1  -3  11    0.88    0.06
   0   3 -11    4.87    0.16
   0  -3 -11    4.63    0.16
   0  -3  11    4.45    0.17
   0   3  11    4.80    0.15
   0  -3  11    4.77    0.18
   0   3  11    4.73    0.18
   0  -3 -11    4.68    0.14
   0  -3  11    4.73    0.14
  -1  -3 -11    0.10    0.03
  -1   3 -11    0.02    0.03
   1   3  11    0.03    0.03
   1  -3  11    0.06    0.04
  -1  -3 -11    0.03    0.04
  -1   3 -11    0.03    0.02
   1  -3  11    0.01    0.03
   1   3  11    0.03    0.02
  -2  -3 -11    8.41    0.23
   2  -3  11    6.90    0.25
  -2   3 -11    7.50    0.21
  -2   3 -11    7.21    0.25
   2  -3  11    7.90    0.24
  -2  -3 -11    6.75    0.23
   3   3  11    0.81    0.08
  -3  -3 -11    0.82    0.08
  -3  -3 -11    0.62    0.06
  -3   3 -11    0.56    0.07
   3  -3  11    0.67    0.07
  -4   3 -11   25.47    0.73
  -4  -3 -11   26.54    0.69
   4  -3  11   26.67    0.74
   4   3  11   27.58    0.78
  -4  -3 -11   27.49    0.72
  -5   3 -11    0.39    0.07
  -5  -3 -11    0.28    0.07
   5  -3  11    0.30    0.07
   5   3  11    0.46    0.07
  -6   3 -11    0.26    0.08
   6  -3  11    0.18    0.07
   6  -4 -11    3.75    0.18
   6   4 -11    3.56    0.18
   6   4 -11    3.73    0.20
  -6   4  11    3.66    0.20
  -6  -4  11    3.77    0.21
  -5  -4  11   13.57    0.44
   5  -4 -11   14.06    0.42
   5   4 -11   14.11    0.43
   5   4 -11   13.77    0.46
  -5   4  11   13.53    0.44
   4   4 -11   13.15    0.40
   4  -4 -11   13.27    0.39
  -4  -4  11   12.49    0.43
   4  -4 -11   13.72    0.39
  -4   4  11   12.87    0.40
  -4  -4  11   13.05    0.40
  -3  -4  11    0.08    0.04
   3  -4 -11    0.02    0.04
   3   4 -11    0.07    0.04
  -3   4  11    0.09    0.05
   3  -4 -11    0.01    0.04
  -3  -4  11    0.05    0.05
   2  -4 -11    0.10    0.03
   2   4 -11    0.14    0.04
  -2   4  11    0.16    0.04
  -2  -4  11    0.22    0.04
  -2   4  11    0.24    0.05
  -2  -4  11    0.16    0.05
   2  -4 -11    0.07    0.04
  -1  -4  11   22.08    0.55
  -1   4  11   21.95    0.62
  -1  -4  11   21.16    0.63
   1  -4 -11   21.32    0.57
   1   4 -11   22.45    0.56
  -1   4  11   21.73    0.56
   0  -4  11  100.52    2.62
   0   4 -11  103.35    2.40
   0  -4 -11   99.01    2.40
   0  -4  11  102.47    2.33
   0   4  11   96.39    2.62
   0   4  11  100.44    2.34
   0  -4  11   98.56    2.49
  -1  -4 -11    0.22    0.05
  -1  -4 -11    0.30    0.04
   1  -4  11    0.26    0.05
  -1   4 -11    0.26    0.04
   1   4  11    0.52    0.06
  -2  -4 -11    0.27    0.05
   2  -4  11    0.22    0.05
  -2  -4 -11    0.30    0.05
  -2   4 -11    0.27    0.05
  -2   4 -11    0.29    0.04
   2   4  11    0.22    0.05
  -3  -4 -11    0.41    0.06
   3   4  11    0.41    0.07
   3  -4  11    0.56    0.07
  -3  -4 -11    0.54    0.06
   4   4  11    0.63    0.09
  -4  -4 -11    0.70    0.08
  -4   4 -11    0.73    0.09
  -4  -4 -11    0.71    0.08
   4  -4  11    0.64    0.08
   5  -4  11    3.06    0.17
  -5   4 -11    3.03    0.18
   5   4  11    3.36    0.18
   6  -4  11    3.05    0.18
  -6   4 -11    3.11    0.19
   6   4  11    3.59    0.20
   6   5 -11    0.21    0.08
   6  -5 -11    0.17    0.07
  -5   5  11    3.53    0.19
   5   5 -11    3.35    0.18
   5   5 -11    3.32    0.17
  -5  -5  11    3.46    0.19
   5  -5 -11    3.14    0.16
   4   5 -11    2.93    0.15
  -4  -5  11    3.02    0.16
   4  -5 -11    2.87    0.14
  -4   5  11    2.94    0.16
   3   5 -11    4.43    0.18
  -3   5  11    4.43    0.19
  -3  -5  11    4.50    0.19
   3  -5 -11    4.28    0.18
  -3  -5  11    4.63    0.21
  -2   5  11   65.79    1.71
  -2  -5  11   63.63    1.73
  -2  -5  11   64.79    1.55
   2   5 -11   63.85    1.62
  -2   5  11   63.23    1.55
   2  -5 -11   63.92    1.58
  -1   5  11   26.07    0.67
  -1   5  11   24.60    0.74
  -1  -5  11   26.83    0.67
  -1  -5  11   27.26    0.76
   1   5 -11   26.34    0.71
   1  -5 -11   26.42    0.69
   0  -5  11    7.46    0.22
   0   5  11    7.29    0.23
   0  -5  11    7.16    0.25
   0  -5 -11    6.99    0.24
   0  -5  11    7.12    0.25
  -1  -5 -11    4.53    0.18
   1  -5  11    5.17    0.19
  -1  -5 -11    4.98    0.17
  -1   5 -11    4.89    0.17
   1   5  11    4.60    0.20
   1  -5  11    4.69    0.19
  -2  -5 -11    0.91    0.08
  -2  -5 -11    0.69    0.07
   2   5  11    0.64    0.08
   2  -5  11    0.82    0.09
  -2   5 -11    0.87    0.07
  -2   5 -11    0.64    0.07
  -3  -5 -11    0.60    0.08
  -3   5 -11    0.69    0.08
   3  -5  11    0.64    0.08
   3   5  11    0.60    0.09
  -3  -5 -11    0.77    0.08
   4   5  11   13.73    0.46
  -4   5 -11   13.03    0.44
   4  -5  11   13.59    0.44
  -4  -5 -11   13.55    0.41
  -4  -5 -11   14.18    0.42
   5  -5  11    1.50    0.12
  -5   5 -11    1.63    0.14
   5   5  11    1.52    0.13
  -5  -6  11    0.06    0.06
   5   6 -11    0.01    0.06
  -5   6  11    0.12    0.07
   5  -6 -11    0.07    0.06
   4   6 -11    0.11    0.06
  -4   6  11    0.25    0.08
  -4  -6  11    0.20    0.07
   4  -6 -11    0.11    0.06
   3  -6 -11    8.10    0.28
  -3   6  11    8.13    0.29
  -3  -6  11    8.27    0.29
   3   6 -11    7.62    0.31
  -2  -6  11    2.57    0.15
  -2   6  11    2.59    0.14
  -2  -6  11    2.50    0.13
   2  -6 -11    2.35    0.13
   2   6 -11    2.50    0.13
  -1   6  11    7.02    0.24
  -1   6  11    7.31    0.27
  -1  -6  11    7.52    0.28
   1  -6 -11    7.31    0.25
   1   6 -11    7.24    0.25
  -1  -6  11    7.47    0.24
   0  -6  11    5.57    0.20
   0  -6 -11    5.54    0.21
   0   6  11    5.33    0.22
   0  -6  11    5.42    0.22
   0  -6  11    5.57    0.22
   0  -6  11    5.61    0.20
   0   6  11    5.57    0.20
  -1   6 -11    0.00    0.04
  -1  -6 -11    0.01    0.04
   1  -6  11   -0.03    0.04
   1   6  11    0.03    0.05
   1  -6  11    0.01    0.04
  -1  -6 -11    0.10    0.05
  -2  -6 -11    0.04    0.04
  -2  -6 -11    0.02    0.05
   2  -6  11   -0.04    0.05
   3   6  11    0.28    0.07
  -3  -6 -11    0.40    0.07
   3  -6  11    0.44    0.08
  -3  -6 -11    0.59    0.08
  -3   6 -11    0.24    0.07
   4   6  11    3.09    0.18
   4  -6  11    3.28    0.18
  -4  -6 -11    3.22    0.17
  -4   6 -11    2.85    0.18
  -5   6 -11    1.21    0.13
   5   6  11    1.23    0.13
   5  -6  11    1.19    0.12
   4  -7 -11    5.46    0.23
  -4   7  11    5.48    0.25
  -4  -7  11    5.53    0.24
   4   7 -11    5.20    0.25
  -3   7  11    5.20    0.22
   3   7 -11    5.09    0.24
   3  -7 -11    5.07    0.22
  -3  -7  11    4.98    0.22
   2  -7 -11    0.28    0.06
  -2  -7  11    0.39    0.07
   2   7 -11    0.23    0.06
  -2   7  11    0.35    0.07
   1  -7 -11    5.98    0.23
   1   7 -11    6.10    0.25
  -1  -7  11    6.27    0.22
  -1   7  11    5.94    0.23
   0   7 -11    2.16    0.13
   0  -7  11    2.32    0.12
   0  -7 -11    2.21    0.13
   0  -7  11    2.29    0.13
   0   7  11    2.20    0.13
   0   7  11    2.11    0.14
  -1   7 -11    5.60    0.21
  -1  -7 -11    5.58    0.22
   1  -7  11    5.70    0.23
  -1  -7 -11    5.63    0.22
   1   7  11    5.38    0.24
   1  -7  11    5.53    0.22
   2  -7  11    4.98    0.22
  -2  -7 -11    4.78    0.20
  -2  -7 -11    5.11    0.21
   2   7  11    5.45    0.24
   2  -7  11    5.28    0.22
  -3  -7 -11    0.08    0.06
  -3  -7 -11    0.20    0.06
  -3   7 -11    0.07    0.06
   3  -7  11    0.21    0.06
   3   7  11    0.09    0.06
   4   7  11    0.97    0.12
   4  -7  11    0.89    0.10
  -4  -7 -11    0.93    0.10
  -4   7 -11    0.93    0.12
  -3  -8  11    0.52    0.09
   3  -8 -11    0.60    0.09
  -3   8  11    0.54    0.09
   3   8 -11    0.42    0.09
   2  -8 -11    0.05    0.05
  -2   8  11    0.07    0.06
  -2  -8  11    0.02    0.06
   2   8 -11   -0.04    0.05
  -1   8  11   -0.06    0.05
  -1  -8  11    0.07    0.06
   1  -8 -11   -0.01    0.05
   1   8 -11    0.04    0.05
   0  -8 -11    4.56    0.21
   0   8  11    4.75    0.22
   0   8  11    5.08    0.21
  -1  -8 -11    2.23    0.14
   1   8  11    2.24    0.16
   1  -8  11    2.22    0.14
   2  -8  11    0.00    0.06
  -2  -8 -11    0.03    0.05
   2   8  11    0.03    0.06
  -2  -8 -11    0.02    0.06
  -3   8 -11    2.30    0.17
  -3  -8 -11    2.13    0.14
   3   8  11    2.26    0.17
   2   9 -11   -0.04    0.06
  -2  -9  11   -0.01    0.06
  -1   9  11    0.10    0.07
  -1  -9  11    0.14    0.07
   0  -9 -11    0.13    0.07
   0   9  11    0.09    0.06
   1  -9  11    0.38    0.08
   1   9  11    0.36    0.09
  -1  -9 -11    0.42    0.08
   1   9  11    0.30    0.07
  -7   0  12   14.74    0.50
   6   0 -12   27.47    0.77
  -6   0  12   27.40    0.77
   5   0 -12    8.63    0.29
  -5   0  12    8.25    0.29
  -4   0  12   66.53    1.81
   4   0 -12   69.06    1.73
  -4   0  12   68.98    1.65
  -3   0  12   56.49    1.50
   3   0 -12   56.53    1.42
  -3   0  12   55.50    1.35
   2   0 -12   14.57    0.37
   2   0 -12   14.08    0.40
  -2   0  12   14.04    0.42
  -2   0  12   14.54    0.38
   1   0 -12  149.64    3.69
  -1   0  12  154.66    3.48
   1   0 -12  149.15    3.56
  -1   0  12  149.82    3.91
   0   0  12   72.48    1.81
   0   0 -12   72.82    1.75
   0   0  12   73.39    1.92
  -1   0 -12    4.10    0.15
   1   0  12    4.12    0.16
   1   0  12    4.03    0.15
  -2   0 -12  231.38    5.22
   2   0  12  224.79    5.53
  -2   0 -12  225.36    5.37
   2   0  12  227.06    5.86
   3   0  12   16.02    0.47
  -3   0 -12   15.92    0.46
   4   0  12    0.76    0.08
  -4   0 -12    0.89    0.09
   4   0  12    0.74    0.08
   5   0  12    6.31    0.24
  -5   0 -12    6.41    0.25
   6   0  12    0.87    0.10
  -6   0 -12    1.09    0.11
   6  -1 -12    0.67    0.08
   6   1 -12    0.75    0.09
  -6   1  12    0.56    0.09
  -6  -1  12    0.74    0.10
   5  -1 -12    0.53    0.07
  -5  -1  12    0.47    0.07
  -5  -1  12    0.54    0.08
   5   1 -12    0.43    0.07
  -5   1  12    0.47    0.08
   4  -1 -12    7.02    0.25
  -4  -1  12    7.31    0.25
  -4   1  12    6.94    0.25
  -4   1  12    7.37    0.25
  -4  -1  12    7.06    0.26
   4   1 -12    6.96    0.25
   3   1 -12    1.75    0.10
  -3  -1  12    1.76    0.10
  -3   1  12    1.52    0.09
   3  -1 -12    1.78    0.08
  -3   1  12    1.68    0.10
   3  -1 -12    1.58    0.09
  -3  -1  12    1.77    0.10
  -2   1  12  182.80    4.75
   2  -1 -12  185.41    4.33
  -2   1  12  180.19    4.23
   2   1 -12  189.16    4.32
   2   1 -12  183.62    4.49
  -2  -1  12  179.85    4.75
  -2  -1  12  185.11    4.24
   2  -1 -12  182.49    4.48
  -1  -1  12   40.30    1.08
  -1   1  12   40.89    0.95
  -1  -1  12   38.94    0.94
   1  -1 -12   40.01    0.98
  -1   1  12   40.36    1.08
   1  -1 -12   40.82    1.01
   1   1 -12   39.69    0.97
   1   1 -12   39.44    1.02
   0  -1 -12   16.20    0.43
   0  -1  12   15.80    0.46
   0   1  12   16.43    0.39
   0   1  12   15.83    0.46
   0  -1  12   16.15    0.44
   0  -1 -12   15.49    0.43
   0   1 -12   15.78    0.42
   0  -1  12   16.71    0.38
   1   1  12   22.08    0.58
   1   1  12   22.37    0.63
   1  -1  12   22.54    0.62
  -1  -1 -12   22.95    0.53
  -1   1 -12   22.35    0.58
  -1  -1 -12   22.03    0.58
   1  -1  12   22.14    0.60
   2   1  12    1.47    0.08
   2   1  12    1.47    0.09
   2  -1  12    1.50    0.09
  -2  -1 -12    1.46    0.10
  -2   1 -12    1.41    0.09
  -2  -1 -12    1.55    0.07
   2  -1  12    1.38    0.09
   3  -1  12    4.19    0.16
   3   1  12    4.08    0.17
  -3  -1 -12    4.16    0.14
   3   1  12    4.10    0.16
  -3   1 -12    3.98    0.17
  -3  -1 -12    4.10    0.17
   3  -1  12    3.93    0.16
   4   1  12    4.94    0.20
  -4  -1 -12    5.06    0.20
   4  -1  12    4.91    0.20
   4   1  12    4.77    0.19
  -4   1 -12    4.96    0.21
   5   1  12    1.81    0.12
   5  -1  12    1.67    0.13
  -5  -1 -12    1.75    0.13
  -5   1 -12    1.68    0.13
   6   1  12    0.44    0.08
   6  -1  12    0.42    0.08
  -6   1 -12    0.58    0.09
  -6  -2  12    7.20    0.30
  -6   2  12    7.81    0.31
   6  -2 -12    7.61    0.28
   6   2 -12    7.77    0.29
  -5   2  12    3.00    0.16
  -5  -2  12    2.86    0.15
   5  -2 -12    2.70    0.14
   5   2 -12    2.54    0.14
  -5  -2  12    2.78    0.16
   4   2 -12    8.39    0.28
  -4  -2  12    8.31    0.30
  -4   2  12    8.57    0.28
  -4  -2  12    8.62    0.28
   4  -2 -12    8.85    0.28
  -3  -2  12  111.64    2.88
  -3   2  12  106.24    2.58
   3  -2 -12  101.94    2.70
   3  -2 -12  115.74    2.62
   3   2 -12  110.62    2.72
  -3   2  12  112.38    2.87
  -3  -2  12  109.78    2.58
  -2  -2  12    0.02    0.03
  -2   2  12   -0.01    0.03
   2   2 -12    0.02    0.03
   2  -2 -12   -0.01    0.03
  -2  -2  12   -0.02    0.02
  -2   2  12    0.01    0.03
   2  -2 -12    0.04    0.03
   1  -2 -12    0.54    0.05
  -1  -2  12    0.61    0.07
   1   2 -12    0.54    0.04
   1   2 -12    0.66    0.06
  -1  -2  12    0.55    0.04
  -1   2  12    0.57    0.05
   1  -2 -12    0.52    0.05
  -1   2  12    0.53    0.06
   0  -2 -12    0.50    0.05
   0   2 -12    0.52    0.05
   0  -2  12    0.56    0.06
   0  -2  12    0.56    0.06
   0  -2  12    0.51    0.03
   0  -2 -12    0.58    0.04
   0   2  12    0.51    0.06
  -1  -2 -12   80.79    2.00
  -1  -2 -12   83.15    1.93
  -1   2 -12   83.30    1.92
   1  -2  12   84.35    2.18
   1  -2  12   82.82    2.07
   1   2  12   83.33    2.19
   1   2  12   83.88    2.05
  -1   2 -12   83.75    2.01
  -2  -2 -12   35.45    0.91
   2  -2  12   33.03    0.93
  -2   2 -12   33.06    0.91
   2   2  12   37.31    0.99
  -2  -2 -12   38.37    0.87
   2   2  12   37.76    0.92
   2  -2  12   37.07    0.97
   3   2  12   24.36    0.64
  -3  -2 -12   24.31    0.65
   3  -2  12   24.27    0.66
   3   2  12   24.35    0.69
  -3  -2 -12   23.84    0.61
  -3   2 -12   23.90    0.66
   4   2  12    3.46    0.15
  -4   2 -12    3.33    0.17
   4  -2  12    3.19    0.16
   4   2  12    3.45    0.16
  -4  -2 -12    3.36    0.16
   5   2  12    0.18    0.06
  -5   2 -12    0.30    0.07
  -5  -2 -12    0.35    0.07
   5  -2  12    0.25    0.06
   6  -2  12    0.46    0.09
  -6   2 -12    0.46    0.09
  -6  -3  12    0.03    0.06
   6   3 -12    0.01    0.05
   6  -3 -12   -0.03    0.05
  -6   3  12    0.10    0.06
   6   3 -12    0.06    0.06
  -5   3  12    3.41    0.18
  -5  -3  12    3.71    0.18
   5  -3 -12    3.74    0.17
   5   3 -12    3.50    0.17
  -5  -3  12    3.74    0.18
   4   3 -12    0.14    0.05
   4  -3 -12    0.17    0.05
  -4  -3  12    0.12    0.05
  -4   3  12    0.12    0.05
   4  -3 -12    0.15    0.05
  -4  -3  12    0.14    0.05
   3  -3 -12   37.25    0.99
  -3  -3  12   40.02    0.99
  -3  -3  12   40.46    1.11
  -3   3  12   41.70    1.08
   3   3 -12   39.94    1.04
   3  -3 -12   38.93    1.02
  -3   3  12   40.37    0.99
  -2  -3  12   12.80    0.35
   2   3 -12   12.15    0.37
  -2   3  12   13.11    0.36
  -2   3  12   13.18    0.39
   2  -3 -12   13.13    0.36
   2  -3 -12   13.16    0.36
  -2  -3  12   12.38    0.40
   1   3 -12    8.36    0.27
  -1   3  12    8.58    0.28
   1  -3 -12    8.70    0.24
   1  -3 -12    8.52    0.26
  -1  -3  12    8.75    0.29
   1   3 -12    8.77    0.24
  -1  -3  12    8.40    0.24
  -1   3  12    8.87    0.25
   0  -3 -12  100.96    2.43
   0   3 -12   99.43    2.38
   0  -3  12  100.86    2.30
   0   3  12  101.27    2.31
   0  -3  12   99.95    2.60
   0  -3 -12   98.79    2.38
   0  -3  12   96.22    2.46
   0   3  12   97.63    2.60
   1   3  12    5.17    0.20
  -1   3 -12    5.69    0.19
   1  -3  12    5.78    0.20
  -1  -3 -12    5.76    0.17
   1  -3  12    5.57    0.20
  -1  -3 -12    5.35    0.19
  -1   3 -12    5.79    0.16
   2   3  12    0.23    0.05
  -2   3 -12    0.23    0.05
   2  -3  12    0.23    0.04
  -2  -3 -12    0.23    0.04
   2  -3  12    0.21    0.04
  -2  -3 -12    0.24    0.05
  -3  -3 -12    6.23    0.22
  -3  -3 -12    6.25    0.20
  -3   3 -12    5.92    0.23
   3  -3  12    6.01    0.23
   3   3  12    5.98    0.23
   4   3  12    1.39    0.11
  -4   3 -12    1.39    0.11
   4  -3  12    1.23    0.11
  -4  -3 -12    1.27    0.10
  -5   3 -12    0.00    0.05
   5   3  12    0.04    0.05
   5  -3  12    0.08    0.05
  -5  -3 -12    0.07    0.05
   6  -3  12    8.65    0.33
  -6   3 -12    9.05    0.35
  -6  -4  12    0.64    0.10
  -6   4  12    0.62    0.10
   6  -4 -12    0.68    0.09
   6   4 -12    0.67    0.09
   6   4 -12    0.56    0.09
  -5  -4  12    6.14    0.25
   5   4 -12    6.18    0.24
  -5   4  12    6.29    0.26
   5  -4 -12    6.54    0.24
   4   4 -12    0.27    0.06
   4  -4 -12    0.23    0.06
  -4  -4  12    0.23    0.06
   4  -4 -12    0.25    0.06
  -4  -4  12    0.23    0.06
  -4   4  12    0.20    0.06
   3   4 -12   36.65    0.95
   3  -4 -12   36.95    0.92
  -3  -4  12   34.90    0.91
   3  -4 -12   35.38    0.93
  -3  -4  12   35.91    1.02
  -3   4  12   36.04    0.91
  -2  -4  12    0.12    0.05
  -2   4  12    0.18    0.05
   2  -4 -12    0.23    0.05
  -2   4  12    0.16    0.05
  -2  -4  12    0.26    0.05
   2  -4 -12    0.15    0.04
   2   4 -12    0.19    0.05
  -1   4  12   13.82    0.42
  -1   4  12   13.99    0.38
  -1  -4  12   13.76    0.43
   1  -4 -12   13.57    0.39
  -1  -4  12   14.37    0.37
   1   4 -12   14.65    0.38
   1   4 -12   12.87    0.40
   0  -4  12   14.21    0.43
   0  -4  12   14.44    0.37
   0   4  12   14.74    0.38
   0  -4  12   14.29    0.42
   0  -4 -12   13.33    0.39
   0   4  12   13.90    0.43
   0   4 -12   13.68    0.39
  -1   4 -12    0.08    0.04
  -1   4 -12    0.07    0.03
  -1  -4 -12    0.09    0.03
   1  -4  12    0.08    0.04
  -1  -4 -12    0.07    0.04
   1   4  12    0.05    0.04
   1  -4  12    0.11    0.04
   2  -4  12    4.32    0.18
   2   4  12    4.35    0.19
  -2  -4 -12    4.36    0.16
  -2   4 -12    4.39    0.18
  -2  -4 -12    4.41    0.17
  -3  -4 -12   28.76    0.73
   3  -4  12   29.04    0.79
  -3   4 -12   27.96    0.77
  -3  -4 -12   28.62    0.76
   3   4  12   29.01    0.83
   4   4  12    0.56    0.08
  -4   4 -12    0.49    0.08
  -4  -4 -12    0.50    0.07
   4  -4  12    0.46    0.07
  -4  -4 -12    0.62    0.08
  -5   4 -12    0.13    0.07
   5   4  12    0.08    0.06
   5  -4  12    0.05    0.06
   6   4  12    0.26    0.08
  -6   4 -12    0.30    0.09
   6   5 -12    1.17    0.12
  -5   5  12    1.96    0.15
   5   5 -12    1.73    0.14
   5   5 -12    1.76    0.12
  -5  -5  12    1.91    0.14
  -4  -5  12    1.26    0.12
   4  -5 -12    1.42    0.10
  -4  -5  12    1.26    0.11
   4   5 -12    1.31    0.10
  -4   5  12    1.16    0.11
  -3  -5  12    5.39    0.23
  -3   5  12    5.92    0.23
   3   5 -12    5.56    0.22
  -3  -5  12    5.66    0.22
   3  -5 -12    5.38    0.21
  -2  -5  12    3.22    0.15
  -2   5  12    3.23    0.15
  -2  -5  12    3.07    0.16
  -2   5  12    3.33    0.16
   2  -5 -12    3.27    0.15
   2   5 -12    3.23    0.15
  -1   5  12    1.32    0.10
   1  -5 -12    1.19    0.09
  -1   5  12    1.20    0.08
   1   5 -12    1.20    0.09
  -1  -5  12    1.22    0.10
  -1  -5  12    1.29    0.09
   0  -5  12    0.02    0.04
   0  -5  12    0.05    0.04
   0   5  12    0.03    0.04
   0  -5  12    0.01    0.03
   0  -5 -12    0.03    0.04
   0   5 -12    0.00    0.03
   0   5  12    0.04    0.04
   1  -5  12   46.79    1.19
   1   5  12   43.59    1.21
  -1   5 -12   43.36    1.06
  -1  -5 -12   43.01    1.10
  -1   5 -12   43.61    1.11
   1  -5  12   42.46    1.15
  -1  -5 -12   44.02    1.07
  -2   5 -12    0.24    0.06
  -2  -5 -12    0.24    0.06
   2   5  12    0.18    0.06
  -2  -5 -12    0.23    0.05
   2  -5  12    0.31    0.06
   3  -5  12    0.89    0.09
  -3   5 -12    0.87    0.09
  -3  -5 -12    0.88    0.09
   3   5  12    0.89    0.10
  -3  -5 -12    0.93    0.09
  -4   5 -12    1.54    0.13
  -4  -5 -12    1.79    0.12
  -4  -5 -12    1.86    0.12
   4  -5  12    1.72    0.13
   4   5  12    1.66    0.14
  -5   5 -12    1.48    0.13
   5  -5  12    1.25    0.11
   5   5  12    1.42    0.13
  -5  -6  12   -0.07    0.06
  -5   6  12    0.05    0.07
   5  -6 -12   -0.04    0.06
   5   6 -12    0.00    0.06
  -4  -6  12   16.85    0.51
  -4   6  12   16.82    0.51
   4  -6 -12   16.52    0.49
   4   6 -12   16.11    0.54
  -3  -6  12    1.19    0.11
  -3   6  12    1.34    0.11
   3  -6 -12    1.06    0.10
  -2  -6  12   10.19    0.32
  -2  -6  12   10.38    0.36
   2   6 -12   10.38    0.33
  -2   6  12    9.98    0.32
   2  -6 -12   10.23    0.33
  -1  -6  12   11.43    0.39
  -1   6  12   11.90    0.38
   1   6 -12   11.42    0.36
  -1   6  12   11.40    0.34
   1  -6 -12   11.04    0.35
  -1  -6  12   11.84    0.34
   0  -6  12    2.66    0.12
   0  -6 -12    2.62    0.14
   0  -6  12    2.40    0.14
   0   6  12    2.72    0.15
   0   6  12    2.35    0.12
   0  -6  12    2.73    0.14
  -1   6 -12    0.05    0.04
  -1  -6 -12    0.14    0.05
   1  -6  12    0.12    0.05
   1   6  12    0.08    0.05
  -1  -6 -12    0.15    0.05
  -2   6 -12    8.81    0.31
  -2  -6 -12    8.97    0.29
   2   6  12    8.96    0.33
   2  -6  12    9.04    0.32
  -2  -6 -12    8.94    0.30
   3   6  12    0.63    0.09
  -3  -6 -12    0.83    0.09
  -3  -6 -12    0.81    0.08
  -3   6 -12    0.83    0.10
   3  -6  12    0.72    0.09
  -4   6 -12    0.02    0.06
  -4  -6 -12    0.01    0.05
   4  -6  12   -0.04    0.05
   4   6  12    0.04    0.06
   5  -6  12    1.62    0.14
   4   7 -12    1.20    0.12
  -4   7  12    1.48    0.14
   4  -7 -12    1.31    0.12
  -4  -7  12    1.44    0.13
   3   7 -12    1.02    0.11
   3  -7 -12    1.25    0.11
  -3   7  12    1.16    0.11
  -3  -7  12    1.10    0.11
  -2  -7  12    0.23    0.06
  -2   7  12    0.20    0.06
   2   7 -12    0.26    0.06
   2  -7 -12    0.20    0.06
   1  -7 -12    0.28    0.07
  -1   7  12    0.35    0.07
  -1  -7  12    0.34    0.06
   0   7  12    1.29    0.10
   0   7  12    1.27    0.11
   0  -7  12    1.26    0.09
   0  -7 -12    1.29    0.10
   1  -7  12    4.07    0.19
  -1  -7 -12    3.84    0.18
   1  -7  12    4.06    0.18
   1   7  12    3.70    0.19
  -1  -7 -12    3.97    0.17
   2  -7  12    0.11    0.06
   2   7  12    0.05    0.06
  -2  -7 -12    0.18    0.06
  -2  -7 -12    0.23    0.06
  -2   7 -12    0.09    0.06
  -3   7 -12    0.44    0.08
  -3  -7 -12    0.55    0.08
   3  -7  12    0.55    0.08
   3   7  12    0.56    0.09
  -3  -7 -12    0.56    0.08
  -4  -7 -12    0.19    0.07
   4  -7  12    0.15    0.06
  -4   7 -12    0.18    0.08
  -3   8  12    0.75    0.10
  -3  -8  12    0.67    0.10
   3  -8 -12    0.63    0.10
   3   8 -12    0.65    0.10
  -2  -8  12    1.26    0.11
   2   8 -12    0.98    0.11
   2  -8 -12    1.09    0.11
  -2   8  12    1.23    0.12
  -1   8  12    0.34    0.07
   1   8 -12    0.32    0.07
  -1  -8  12    0.33    0.07
   1  -8 -12    0.35    0.07
   0  -8 -12    0.71    0.09
   0   8  12    0.73    0.10
   0   8  12    0.74    0.09
   1  -8  12    2.62    0.15
   1   8  12    2.29    0.14
  -1  -8 -12    2.32    0.15
   1   8  12    2.56    0.16
   2   8  12    0.00    0.06
  -2  -8 -12    0.10    0.06
  -2  -8 -12    0.05    0.05
  -3   8 -12    0.10    0.07
  -3  -8 -12    0.09    0.07
  -1  -9  12    0.27    0.08
   0   9  12    1.59    0.13
   1   9  12    3.84    0.19
   1   9  12    3.67    0.21
  -6   0  13    0.08    0.06
   6   0 -13    0.05    0.06
   5   0 -13    0.07    0.05
  -5   0  13    0.04    0.05
   4   0 -13    0.06    0.04
  -4   0  13   -0.01    0.04
  -4   0  13   -0.03    0.04
  -3   0  13    0.03    0.03
   3   0 -13    0.02    0.03
  -3   0  13    0.05    0.04
   2   0 -13    0.00    0.02
   2   0 -13    0.00    0.03
  -2   0  13   -0.01    0.03
  -2   0  13   -0.02    0.02
  -1   0  13    0.01    0.02
  -1   0  13    0.06    0.03
   1   0 -13    0.03    0.03
   1   0 -13    0.00    0.03
   0   0  13    0.04    0.03
   0   0 -13    0.03    0.03
   0   0  13    0.02    0.03
   1   0  13   -0.01    0.03
  -1   0 -13   -0.01    0.03
   1   0  13   -0.03    0.03
   2   0  13   -0.01    0.03
   2   0  13    0.02    0.04
  -2   0 -13   -0.02    0.04
   3   0  13   -0.01    0.03
  -3   0 -13   -0.02    0.04
   3   0  13   -0.03    0.03
  -4   0 -13   -0.02    0.04
   4   0  13    0.02    0.04
   4   0  13    0.00    0.04
  -5   0 -13   -0.03    0.06
   5   0  13   -0.07    0.04
  -6   0 -13    0.03    0.06
   6   0  13   -0.02    0.05
  -6  -1  13   10.71    0.38
   6   1 -13   10.87    0.37
  -6   1  13   11.06    0.38
   6  -1 -13   10.75    0.37
  -5   1  13   20.31    0.59
   5   1 -13   20.51    0.60
  -5  -1  13   20.87    0.59
   5  -1 -13   21.20    0.60
  -5  -1  13   21.08    0.62
  -4   1  13   12.97    0.39
  -4  -1  13   13.11    0.41
   4   1 -13   12.57    0.39
  -4  -1  13   12.92    0.39
  -4   1  13   13.49    0.41
   4  -1 -13   12.81    0.39
  -3   1  13   48.98    1.35
  -3   1  13   50.87    1.22
   3  -1 -13   52.61    1.22
   3   1 -13   48.54    1.28
   3  -1 -13   51.34    1.28
  -3  -1  13   49.80    1.36
  -3  -1  13   50.20    1.22
   2  -1 -13   20.51    0.53
  -2   1  13   20.77    0.53
   2   1 -13   20.99    0.52
  -2  -1  13   21.22    0.60
  -2   1  13   20.94    0.59
   2   1 -13   20.27    0.56
  -2  -1  13   21.43    0.53
   2  -1 -13   20.17    0.55
   1  -1 -13   13.04    0.35
  -1   1  13   13.39    0.34
   1  -1 -13   12.92    0.37
  -1  -1  13   13.92    0.40
  -1  -1  13   13.35    0.33
  -1   1  13   12.82    0.40
   1   1 -13   13.02    0.35
   1   1 -13   13.24    0.38
   0   1 -13    7.99    0.24
   0  -1  13    8.18    0.26
   0   1  13    8.12    0.20
   0   1  13    8.03    0.26
   0  -1  13    8.03    0.25
   0  -1 -13    8.10    0.24
   0  -1 -13    7.60    0.24
  -1   1 -13   19.02    0.51
   1  -1  13   19.04    0.52
   1  -1  13   18.98    0.54
   1   1  13   18.93    0.55
  -1  -1 -13   18.82    0.51
   1   1  13   19.13    0.51
   2   1  13   28.30    0.77
   2   1  13   28.93    0.72
   2  -1  13   28.78    0.77
  -2   1 -13   25.60    0.72
   2  -1  13   27.90    0.73
  -2  -1 -13   26.03    0.72
   3   1  13   16.22    0.48
   3  -1  13   15.82    0.46
   3   1  13   16.39    0.45
  -3   1 -13   15.93    0.46
  -3  -1 -13   15.57    0.46
   3  -1  13   15.81    0.47
  -4   1 -13    3.89    0.18
   4   1  13    4.16    0.17
   4   1  13    3.89    0.17
  -4  -1 -13    4.08    0.18
   4  -1  13    3.91    0.17
   5  -1  13    0.32    0.07
  -5  -1 -13    0.33    0.08
  -5   1 -13    0.29    0.07
   5   1  13    0.25    0.06
   6  -1  13    0.05    0.06
  -6   1 -13    0.11    0.06
  -6  -1 -13    0.06    0.06
   6   1  13   -0.01    0.05
   6   2 -13    2.29    0.14
  -6  -2  13    2.04    0.15
  -6   2  13    1.97    0.14
   6  -2 -13    2.02    0.14
  -5   2  13    8.27    0.30
  -5  -2  13    7.80    0.29
   5  -2 -13    8.63    0.29
  -5  -2  13    8.43    0.31
   5   2 -13    7.71    0.28
  -4  -2  13    2.01    0.12
   4  -2 -13    1.94    0.11
  -4  -2  13    1.75    0.11
  -4   2  13    2.03    0.12
   4   2 -13    1.74    0.11
  -3   2  13    5.66    0.20
   3   2 -13    5.60    0.21
  -3  -2  13    5.79    0.20
  -3  -2  13    5.98    0.23
  -3   2  13    5.71    0.21
   3  -2 -13    6.17    0.20
   3  -2 -13    6.13    0.19
   2  -2 -13   19.34    0.50
   2  -2 -13   19.57    0.52
   2   2 -13   17.68    0.52
  -2   2  13   19.12    0.55
  -2   2  13   19.83    0.50
  -2  -2  13   19.56    0.49
   1  -2 -13   99.02    2.45
   1  -2 -13   99.67    2.38
   1   2 -13   99.83    2.47
   1   2 -13  100.36    2.37
  -1   2  13   98.22    2.32
  -1   2  13   98.00    2.61
  -1  -2  13   98.62    2.61
  -1  -2  13  104.80    2.32
   0   2  13    8.29    0.22
   0  -2  13    8.09    0.26
   0  -2  13    7.72    0.26
   0  -2 -13    7.69    0.24
   0  -2  13    8.47    0.21
   0   2 -13    8.05    0.24
   0  -2 -13    8.13    0.23
   0   2  13    8.09    0.27
   1  -2  13  118.56    2.93
   1   2  13  118.96    3.10
  -1   2 -13  117.00    2.83
  -1  -2 -13  122.79    2.74
   1  -2  13  118.64    3.08
  -1  -2 -13  116.77    2.83
   1   2  13  116.75    2.90
  -2  -2 -13    0.68    0.07
   2  -2  13    0.70    0.06
  -2   2 -13    0.69    0.07
   2   2  13    0.58    0.07
   2  -2  13    0.70    0.07
  -2  -2 -13    0.72    0.05
   2   2  13    0.74    0.06
   3  -2  13    0.83    0.08
  -3   2 -13    0.79    0.08
   3   2  13    0.81    0.08
  -3  -2 -13    0.67    0.08
   3   2  13    0.71    0.07
   4   2  13   24.73    0.71
  -4  -2 -13   24.52    0.67
  -4   2 -13   23.56    0.68
   4   2  13   24.52    0.66
   4  -2  13   23.92    0.68
   5   2  13    0.15    0.06
   5  -2  13    0.14    0.05
  -5   2 -13    0.20    0.07
  -5  -2 -13    0.17    0.06
   6  -2  13    2.43    0.16
  -6   2 -13    2.51    0.17
   6   3 -13    2.60    0.16
  -6  -3  13    2.49    0.16
   6  -3 -13    2.44    0.15
   6   3 -13    2.57    0.15
  -6   3  13    2.52    0.16
   5   3 -13    0.80    0.09
   5  -3 -13    0.86    0.08
  -5   3  13    0.85    0.09
  -5  -3  13    0.78    0.09
  -5  -3  13    0.80    0.09
  -4  -3  13    2.46    0.14
   4  -3 -13    2.70    0.13
  -4  -3  13    2.77    0.15
   4  -3 -13    2.69    0.13
  -4   3  13    2.71    0.15
   4   3 -13    2.68    0.14
  -3   3  13    0.71    0.07
  -3  -3  13    0.69    0.08
   3  -3 -13    0.71    0.07
   3  -3 -13    0.63    0.07
   3   3 -13    0.69    0.07
  -3   3  13    0.86    0.08
  -3  -3  13    0.78    0.08
  -2  -3  13   30.55    0.87
  -2  -3  13   31.21    0.78
   2  -3 -13   31.29    0.80
  -2   3  13   31.30    0.78
  -2   3  13   31.46    0.86
   2   3 -13   30.99    0.82
   2  -3 -13   31.15    0.79
  -1   3  13   35.18    0.85
   1   3 -13   34.83    0.86
   1  -3 -13   35.81    0.88
   1   3 -13   32.54    0.91
   1  -3 -13   34.79    0.88
  -1  -3  13   36.08    0.84
  -1   3  13   34.56    0.96
   0  -3  13   25.24    0.59
   0   3  13   25.29    0.61
   0   3  13   24.38    0.70
   0  -3  13   23.96    0.67
   0  -3  13   24.65    0.69
   0  -3 -13   25.32    0.63
   0   3 -13   24.89    0.63
   0  -3 -13   22.98    0.64
  -1  -3 -13    0.01    0.03
   1  -3  13   -0.04    0.03
  -1   3 -13    0.01    0.03
  -1  -3 -13    0.01    0.02
   1  -3  13    0.02    0.03
   1   3  13    0.04    0.04
  -2  -3 -13    0.48    0.06
   2  -3  13    0.47    0.05
   2  -3  13    0.48    0.06
   2   3  13    0.47    0.06
  -2  -3 -13    0.38    0.05
  -2   3 -13    0.53    0.06
  -3   3 -13    2.52    0.14
   3   3  13    2.60    0.14
  -3  -3 -13    2.56    0.13
   3  -3  13    2.56    0.14
   4   3  13    6.71    0.26
  -4   3 -13    6.92    0.27
  -4  -3 -13    6.82    0.25
   4  -3  13    6.52    0.26
  -5   3 -13    3.86    0.20
   5   3  13    4.39    0.21
  -5  -3 -13    4.48    0.20
   5  -3  13    4.19    0.20
  -6   3 -13    0.47    0.10
   6  -3  13    0.31    0.08
   6   4 -13    0.14    0.06
   6   4 -13    0.06    0.06
   6  -4 -13    0.09    0.06
  -6  -4  13    0.11    0.07
  -6   4  13    0.15    0.07
   5  -4 -13    0.49    0.07
  -5  -4  13    0.51    0.08
   5   4 -13    0.42    0.08
  -5   4  13    0.32    0.08
  -5  -4  13    0.41    0.08
  -4   4  13   26.35    0.73
   4  -4 -13   27.69    0.73
   4  -4 -13   27.72    0.71
   4   4 -13   26.24    0.74
  -4  -4  13   27.10    0.73
  -4  -4  13   26.13    0.80
   3  -4 -13    1.51    0.09
  -3  -4  13    1.34    0.10
   3   4 -13    1.32    0.10
  -3  -4  13    1.47    0.11
  -3   4  13    1.29    0.10
   3  -4 -13    1.32    0.09
   2  -4 -13   30.05    0.76
  -2   4  13   29.17    0.74
  -2  -4  13   28.11    0.74
  -2   4  13   30.30    0.82
   2   4 -13   29.01    0.78
  -2  -4  13   28.29    0.83
   1   4 -13   36.91    0.90
   1   4 -13   35.53    0.95
   1  -4 -13   36.37    0.92
  -1   4  13   37.40    0.89
  -1  -4  13   37.73    0.89
  -1  -4  13   37.23    1.01
  -1   4  13   32.92    0.99
   0   4  13    6.55    0.24
   0  -4 -13    5.88    0.21
   0   4  13    6.54    0.20
   0  -4  13    6.40    0.19
   0  -4  13    6.07    0.22
   0  -4  13    5.81    0.22
   0   4 -13    6.07    0.20
   1  -4  13    3.15    0.15
   1  -4  13    3.22    0.14
  -1  -4 -13    3.24    0.14
  -1  -4 -13    3.30    0.13
  -1   4 -13    3.16    0.14
   1   4  13    3.22    0.15
  -2  -4 -13   34.70    0.86
   2   4  13   35.52    0.99
  -2  -4 -13   35.44    0.91
   2  -4  13   35.37    0.94
  -2   4 -13   34.91    0.92
  -3   4 -13   21.44    0.61
  -3  -4 -13   21.71    0.59
  -3  -4 -13   20.78    0.56
   3  -4  13   21.24    0.61
   3   4  13   21.55    0.65
  -4   4 -13    8.74    0.33
   4   4  13    9.28    0.34
  -4  -4 -13    8.99    0.31
   4  -4  13    8.92    0.32
   5  -4  13    5.68    0.25
   5   4  13    6.21    0.27
  -5   4 -13    5.68    0.26
   5   5 -13    1.83    0.13
   5   5 -13    1.94    0.14
  -5  -5  13    1.61    0.13
  -5   5  13    1.66    0.14
   4  -5 -13    1.79    0.12
  -4  -5  13    1.93    0.13
  -4  -5  13    1.92    0.14
  -4   5  13    1.85    0.13
   4   5 -13    1.93    0.12
  -3  -5  13   15.57    0.45
   3  -5 -13   15.01    0.44
  -3  -5  13   15.14    0.50
  -3   5  13   15.31    0.45
   3   5 -13   15.53    0.46
  -2  -5  13    9.72    0.30
  -2   5  13   10.21    0.33
   2  -5 -13    9.79    0.31
  -2  -5  13   10.00    0.35
   2   5 -13   10.03    0.32
  -2   5  13    9.85    0.31
  -1  -5  13    0.66    0.07
   1  -5 -13    0.50    0.07
  -1   5  13    0.58    0.07
  -1   5  13    0.50    0.06
   1   5 -13    0.58    0.07
  -1  -5  13    0.52    0.07
   0  -5  13    3.08    0.15
   0  -5  13    3.07    0.15
   0   5  13    3.11    0.13
   0   5  13    2.95    0.15
   0  -5  13    3.07    0.12
   0  -5 -13    2.94    0.14
   0   5 -13    2.93    0.14
  -1  -5 -13    0.72    0.08
  -1  -5 -13    1.01    0.08
   1   5  13    0.89    0.09
  -1   5 -13    0.84    0.08
   1  -5  13    0.82    0.09
   1  -5  13    0.98    0.08
   2  -5  13    0.93    0.09
  -2   5 -13    0.91    0.09
  -2  -5 -13    0.86    0.08
   2   5  13    0.86    0.09
  -2  -5 -13    0.85    0.08
  -3  -5 -13    5.82    0.22
  -3   5 -13    5.49    0.23
   3  -5  13    5.34    0.23
  -3  -5 -13    5.59    0.21
   3   5  13    5.56    0.24
  -4  -5 -13    4.39    0.19
   4   5  13    4.14    0.21
  -4   5 -13    3.77    0.20
   4  -5  13    3.78    0.20
   5  -5  13    0.16    0.07
   5   5  13    0.14    0.07
  -5   5 -13    0.22    0.08
   5  -6 -13    2.32    0.15
  -5  -6  13    2.09    0.15
   5   6 -13    2.13    0.16
  -5   6  13    2.07    0.16
   4   6 -13    3.30    0.19
   4  -6 -13    3.56    0.18
  -4   6  13    3.54    0.19
  -4  -6  13    3.46    0.19
   3   6 -13   15.57    0.47
  -3  -6  13   15.43    0.46
  -3   6  13   14.89    0.46
  -3  -6  13   15.29    0.51
   3  -6 -13   15.23    0.46
   2   6 -13    1.18    0.09
   2  -6 -13    0.92    0.09
  -2  -6  13    0.87    0.09
  -2   6  13    0.96    0.09
  -2  -6  13    1.01    0.10
   1   6 -13    0.77    0.08
  -1   6  13    0.68    0.08
  -1   6  13    0.69    0.08
  -1  -6  13    0.71    0.08
   1  -6 -13    0.69    0.08
  -1  -6  13    0.81    0.08
   0   6  13    0.24    0.06
   0  -6  13    0.26    0.06
   0  -6  13    0.24    0.05
   0  -6 -13    0.20    0.06
   0   6  13    0.21    0.05
   0   6 -13    0.22    0.05
   0  -6  13    0.25    0.06
  -1  -6 -13    0.25    0.06
   1   6  13    0.25    0.06
  -1   6 -13    0.22    0.06
   1  -6  13    0.23    0.06
  -1  -6 -13    0.22    0.06
   2  -6  13    0.23    0.06
   2   6  13    0.31    0.07
  -2   6 -13    0.26    0.06
  -2  -6 -13    0.30    0.06
  -2  -6 -13    0.24    0.06
   3   6  13    0.34    0.07
  -3  -6 -13    0.33    0.07
  -3  -6 -13    0.31    0.06
   3  -6  13    0.40    0.07
  -3   6 -13    0.34    0.07
   4  -6  13    3.80    0.19
  -4   6 -13    3.45    0.20
   4   6  13    3.34    0.20
  -4  -7  13    0.68    0.10
  -4   7  13    0.84    0.11
   4   7 -13    0.68    0.10
   4  -7 -13    0.67    0.09
  -3  -7  13    2.57    0.15
  -3   7  13    2.81    0.16
   3   7 -13    2.63    0.17
   3  -7 -13    2.40    0.15
  -2   7  13    0.11    0.06
  -2  -7  13    0.04    0.05
   2  -7 -13   -0.06    0.05
  -1  -7  13    0.10    0.06
  -1  -7  13    0.14    0.06
   1  -7 -13    0.14    0.06
  -1   7  13    0.06    0.05
   0   7  13    4.33    0.18
   0  -7 -13    4.38    0.19
   0   7  13    4.09    0.20
   0  -7  13    4.46    0.20
   1  -7  13   -0.04    0.05
  -1   7 -13    0.00    0.05
   1   7  13    0.00    0.06
  -1  -7 -13    0.03    0.05
  -2  -7 -13    3.59    0.17
   2   7  13    3.70    0.20
  -2   7 -13    3.56    0.19
  -2  -7 -13    3.59    0.17
   2  -7  13    3.73    0.19
  -3  -7 -13    0.77    0.09
  -3   7 -13    0.59    0.09
  -3  -7 -13    0.62    0.09
   3   7  13    0.63    0.10
   3  -7  13    0.66    0.09
   4  -7  13    0.04    0.05
  -3  -8  13    0.74    0.10
   3   8 -13    0.77    0.11
  -3   8  13    0.71    0.10
  -2  -8  13    3.58    0.18
  -2   8  13    3.56    0.19
   2   8 -13    3.33    0.19
   2  -8 -13    3.27    0.18
   1   8 -13   -0.01    0.05
  -1   8  13    0.03    0.05
   1  -8 -13    0.02    0.06
   0   8  13    0.96    0.09
   0   8  13    1.01    0.11
   0  -8 -13    1.02    0.10
  -1   8 -13    1.09    0.11
   1   8  13    1.11    0.10
  -1  -8 -13    1.15    0.11
   1   8  13    1.03    0.12
  -2  -8 -13    3.78    0.19
  -2   8 -13    3.79    0.20
   2   8  13    3.62    0.21
  -2  -8 -13    4.28    0.20
  -3  -8 -13    0.22    0.07
   1   9  13    0.02    0.07
  -6   0  14   11.01    0.38
   6   0 -14   10.79    0.37
   5   0 -14    5.79    0.23
  -5   0  14    5.65    0.23
   4   0 -14   13.78    0.42
  -4   0  14   13.85    0.41
  -4   0  14   14.21    0.44
  -3   0  14   34.82    1.02
  -3   0  14   38.29    0.92
   3   0 -14   38.23    0.97
   2   0 -14    5.13    0.18
   2   0 -14    4.80    0.15
  -2   0  14    4.77    0.16
  -2   0  14    4.77    0.19
  -1   0  14    0.08    0.03
  -1   0  14    0.12    0.02
   1   0 -14    0.11    0.03
   1   0 -14    0.08    0.03
   0   0  14    0.10    0.03
   0   0  14    0.06    0.03
   0   0 -14    0.05    0.03
   1   0  14   64.04    1.59
   1   0  14   62.55    1.68
  -1   0 -14   62.64    1.54
   2   0  14    5.45    0.20
   2   0  14    5.55    0.20
  -2   0 -14    5.78    0.20
  -3   0 -14    9.23    0.30
   3   0  14    8.79    0.30
   3   0  14    8.89    0.29
   4   0  14    3.85    0.17
  -4   0 -14    3.81    0.18
   4   0  14    3.76    0.17
   5   0  14    0.49    0.08
  -5   0 -14    0.52    0.08
  -6   0 -14    0.01    0.06
   6   0  14    0.10    0.06
  -6   1  14    6.29    0.27
   6  -1 -14    6.74    0.27
  -6  -1  14    7.00    0.28
   6   1 -14    6.83    0.27
   5  -1 -14    1.04    0.10
  -5  -1  14    0.89    0.09
  -5   1  14    1.08    0.10
   5   1 -14    1.03    0.10
  -5  -1  14    1.17    0.11
   4  -1 -14    3.62    0.16
  -4  -1  14    3.52    0.16
  -4   1  14    3.60    0.16
   4   1 -14    3.82    0.16
  -4  -1  14    3.70    0.17
  -4   1  14    3.66    0.16
   3   1 -14    1.13    0.09
   3  -1 -14    1.13    0.08
  -3   1  14    1.26    0.09
  -3  -1  14    1.07    0.08
  -3  -1  14    1.16    0.09
  -3   1  14    1.22    0.09
   3  -1 -14    1.25    0.07
   2  -1 -14   33.48    0.88
  -2  -1  14   34.26    0.83
   2   1 -14   30.81    0.88
  -2  -1  14   33.56    0.94
   2   1 -14   35.02    0.83
  -2   1  14   35.23    0.94
   2  -1 -14   35.19    0.84
  -2   1  14   34.15    0.83
   1  -1 -14   50.78    1.27
  -1  -1  14   48.37    1.36
   1  -1 -14   51.80    1.24
   1   1 -14   50.35    1.23
  -1   1  14   50.55    1.36
  -1  -1  14   51.63    1.19
  -1   1  14   51.66    1.19
   1   1 -14   50.23    1.29
   0   1  14   23.00    0.54
   0   1 -14   22.20    0.59
   0  -1  14   22.31    0.61
   0  -1  14   22.66    0.64
   0   1  14   22.94    0.64
   0  -1 -14   22.35    0.59
   0  -1 -14   23.25    0.60
   1   1  14    3.90    0.16
   1  -1  14    3.87    0.16
  -1   1 -14    3.91    0.15
   1  -1  14    4.04    0.16
   1   1  14    3.91    0.15
  -1  -1 -14    4.03    0.16
  -2   1 -14   18.88    0.52
   2   1  14   18.01    0.54
  -2  -1 -14   18.93    0.52
   2   1  14   18.72    0.51
   2  -1  14   17.77    0.51
   2  -1  14   18.96    0.54
   3   1  14    2.83    0.14
   3   1  14    2.66    0.13
   3  -1  14    2.98    0.14
  -3   1 -14    2.78    0.14
  -3  -1 -14    2.77    0.14
   3  -1  14    2.64    0.13
  -4  -1 -14    0.48    0.08
  -4   1 -14    0.56    0.08
   4   1  14    0.47    0.06
   4  -1  14    0.43    0.07
   4   1  14    0.51    0.07
   5   1  14    9.03    0.31
  -5   1 -14    9.43    0.34
   5  -1  14    8.64    0.32
  -5  -1 -14    9.86    0.34
  -6  -1 -14    0.30    0.08
  -6   1 -14    0.32    0.08
   6  -1  14    0.24    0.07
   6   1  14    0.32    0.07
   6   2 -14    0.43    0.08
   6  -2 -14    0.42    0.08
  -6  -2  14    0.53    0.09
  -6   2  14    0.41    0.09
  -5   2  14    1.64    0.12
  -5  -2  14    1.38    0.11
   5  -2 -14    1.60    0.11
   5   2 -14    1.46    0.11
  -5  -2  14    1.34    0.12
   4  -2 -14    9.59    0.30
  -4  -2  14    9.32    0.33
   4   2 -14    9.12    0.31
  -4   2  14    9.43    0.31
  -4  -2  14    9.26    0.30
  -3  -2  14    2.30    0.13
  -3   2  14    2.26    0.12
   3   2 -14    2.24    0.12
   3  -2 -14    2.40    0.10
  -3  -2  14    2.56    0.12
   3  -2 -14    2.33    0.12
  -3   2  14    2.32    0.12
  -2  -2  14   11.57    0.32
   2   2 -14   11.51    0.35
  -2   2  14   11.42    0.32
  -2  -2  14   11.51    0.37
  -2   2  14   11.39    0.36
   2  -2 -14   11.51    0.32
   2  -2 -14   11.77    0.33
   1  -2 -14    5.40    0.17
  -1   2  14    5.22    0.16
   1   2 -14    5.35    0.19
  -1  -2  14    5.11    0.15
  -1  -2  14    4.90    0.20
  -1   2  14    5.14    0.20
   1  -2 -14    4.94    0.17
   1   2 -14    5.14    0.17
   0  -2  14   20.23    0.57
   0  -2 -14   21.14    0.55
   0  -2  14   21.42    0.60
   0   2  14   20.59    0.60
   0   2  14   20.86    0.51
   0   2 -14   20.97    0.55
   0  -2 -14   19.84    0.54
  -1  -2 -14    1.51    0.09
   1   2  14    1.62    0.09
   1   2  14    1.41    0.10
  -1   2 -14    1.65    0.10
   1  -2  14    1.43    0.10
   1  -2  14    1.83    0.10
  -1  -2 -14    1.69    0.07
   2   2  14    0.51    0.06
  -2  -2 -14    0.41    0.06
   2  -2  14    0.81    0.07
   2  -2  14    0.58    0.07
   2   2  14    0.59    0.06
  -2   2 -14    0.56    0.07
   3   2  14    4.25    0.19
  -3   2 -14    4.11    0.18
   3   2  14    4.19    0.16
   3  -2  14    4.28    0.18
  -3  -2 -14    4.25    0.18
   4   2  14    0.03    0.05
  -4   2 -14    0.05    0.06
   4  -2  14    0.04    0.05
  -4  -2 -14    0.07    0.06
  -5   2 -14    0.22    0.07
  -5  -2 -14    0.20    0.07
   5   2  14    0.20    0.06
   5  -2  14    0.19    0.07
  -6   2 -14    1.21    0.13
   6  -2  14    1.10    0.12
   6  -3 -14    2.61    0.15
  -6   3  14    3.05    0.18
   6   3 -14    2.60    0.16
  -6  -3  14    2.97    0.18
   5   3 -14    1.16    0.09
  -5   3  14    1.00    0.10
  -5  -3  14    0.93    0.10
  -5  -3  14    1.03    0.10
   5  -3 -14    1.04    0.09
   4  -3 -14   37.77    0.98
   4   3 -14   36.90    0.99
  -4  -3  14   37.11    0.95
  -4  -3  14   36.28    1.05
  -4   3  14   37.26    0.96
  -3  -3  14   21.17    0.64
   3   3 -14   21.23    0.60
   3  -3 -14   21.60    0.57
   3  -3 -14   22.10    0.59
  -3   3  14   21.30    0.58
  -3  -3  14   21.28    0.57
  -3   3  14   22.41    0.63
  -2  -3  14    8.32    0.26
  -2   3  14    8.63    0.26
   2   3 -14    8.66    0.28
   2  -3 -14    8.66    0.26
  -2   3  14    8.73    0.29
  -2  -3  14    8.32    0.30
   2  -3 -14    8.53    0.26
  -1  -3  14   43.23    1.01
   1   3 -14   40.74    1.09
   1   3 -14   43.17    1.04
  -1   3  14   42.03    1.15
  -1   3  14   43.04    1.02
   1  -3 -14   43.51    1.06
  -1  -3  14   41.52    1.15
   1  -3 -14   39.86    1.04
   0   3 -14   34.59    0.87
   0  -3 -14   34.48    0.87
   0   3  14   33.75    0.95
   0  -3  14   34.43    0.91
   0   3  14   35.09    0.83
   0  -3 -14   33.90    0.87
   0  -3  14   34.39    0.95
  -1  -3 -14    4.93    0.15
   1  -3  14    4.76    0.19
   1  -3  14    4.74    0.18
  -1  -3 -14    4.89    0.18
  -1   3 -14    4.00    0.17
  -2  -3 -14   35.86    0.93
   2   3  14   36.71    1.02
   2  -3  14   35.68    0.96
   2  -3  14   37.51    0.99
  -2   3 -14   35.78    0.94
  -3   3 -14    7.34    0.27
  -3  -3 -14    7.23    0.26
   3   3  14    7.28    0.27
   3  -3  14    6.90    0.26
   4   3  14    4.77    0.22
  -4   3 -14    4.91    0.22
  -4  -3 -14    5.12    0.21
   4  -3  14    5.06    0.22
  -5   3 -14    3.27    0.19
   5   3  14    3.45    0.18
  -5  -3 -14    3.61    0.18
   5  -3  14    3.13    0.18
  -6   3 -14    1.23    0.13
  -6   4  14    0.59    0.10
   6   4 -14    0.63    0.09
   6   4 -14    0.66    0.09
  -6  -4  14    0.58    0.10
   6  -4 -14    0.62    0.09
   5   4 -14    0.95    0.10
   5  -4 -14    0.91    0.09
  -5   4  14    0.92    0.10
  -5  -4  14    1.12    0.11
  -5  -4  14    1.05    0.11
  -4   4  14    1.39    0.12
  -4  -4  14    1.30    0.12
   4  -4 -14    1.57    0.11
   4   4 -14    1.49    0.11
  -4  -4  14    1.56    0.12
   4  -4 -14    1.41    0.10
  -3   4  14    0.08    0.05
   3  -4 -14    0.02    0.04
   3  -4 -14    0.13    0.04
  -3  -4  14    0.05    0.05
   3   4 -14    0.02    0.04
  -3  -4  14    0.09    0.05
   2   4 -14   28.48    0.77
  -2   4  14   27.47    0.80
   2  -4 -14   29.01    0.74
  -2   4  14   29.23    0.73
  -2  -4  14   29.59    0.82
  -2  -4  14   25.91    0.71
  -1   4  14   41.43    1.03
  -1   4  14   42.72    1.16
   1  -4 -14   41.44    1.06
  -1  -4  14   44.48    1.02
   1   4 -14   41.70    1.10
  -1  -4  14   41.24    1.16
   0   4  14    7.26    0.21
   0   4  14    6.59    0.25
   0   4 -14    6.47    0.22
   0  -4 -14    6.63    0.23
   0  -4  14    6.89    0.25
   0  -4  14    6.95    0.25
  -1  -4 -14    0.52    0.06
   1  -4  14    0.41    0.06
  -1   4 -14    0.39    0.06
   1   4  14    0.40    0.07
   1  -4  14    0.55    0.06
  -1  -4 -14    0.42    0.05
   2   4  14    0.06    0.05
   2  -4  14    0.09    0.05
  -2  -4 -14    0.08    0.05
  -2  -4 -14    0.09    0.04
  -2   4 -14    0.11    0.05
   3   4  14    8.13    0.31
  -3  -4 -14    8.29    0.28
   3  -4  14    7.92    0.29
  -3   4 -14    7.58    0.29
   4  -4  14    8.14    0.31
   4   4  14    8.14    0.32
  -4  -4 -14    8.61    0.30
  -4   4 -14    8.07    0.31
  -5   4 -14    2.54    0.17
   5  -4  14    2.35    0.16
   5   4  14    2.52    0.17
  -5   5  14    0.90    0.11
   5   5 -14    0.79    0.10
   5   5 -14    0.93    0.10
  -5  -5  14    1.16    0.12
   4   5 -14    1.12    0.10
  -4   5  14    1.20    0.11
  -4  -5  14    1.14    0.10
   4  -5 -14    1.23    0.11
  -4  -5  14    1.03    0.11
  -3  -5  14   38.49    1.10
  -3  -5  14   38.73    0.98
  -3   5  14   39.13    0.99
   3   5 -14   38.82    1.03
   3  -5 -14   38.02    0.99
   2  -5 -14    8.85    0.29
   2   5 -14    8.69    0.30
  -2  -5  14    8.17    0.31
  -2   5  14    8.64    0.28
  -2  -5  14    9.16    0.28
  -2   5  14    8.84    0.30
  -1   5  14   13.30    0.38
  -1   5  14   13.83    0.43
  -1  -5  14   13.99    0.38
   1   5 -14   13.38    0.41
  -1  -5  14   13.30    0.43
   1  -5 -14   13.39    0.40
   0   5  14    3.60    0.17
   0  -5  14    3.75    0.17
   0  -5 -14    3.27    0.15
   0   5 -14    3.76    0.16
   0   5  14    3.74    0.15
   0  -5  14    3.88    0.17
   1  -5  14    1.39    0.10
   1   5  14    1.36    0.11
  -1  -5 -14    1.35    0.09
  -1  -5 -14    1.41    0.10
  -1   5 -14    1.52    0.10
   1  -5  14    1.29    0.10
  -2  -5 -14    2.16    0.11
  -2  -5 -14    2.12    0.12
   2  -5  14    1.98    0.13
   2   5  14    2.24    0.14
  -2   5 -14    1.95    0.13
  -3  -5 -14    1.65    0.12
  -3   5 -14    1.68    0.12
   3   5  14    1.51    0.12
   3  -5  14    1.64    0.12
   4  -5  14    4.52    0.21
  -4  -5 -14    4.78    0.21
   4   5  14    4.52    0.22
  -4   5 -14    4.36    0.22
   5   5  14    4.39    0.23
  -5   5 -14    4.03    0.22
   5  -5  14    4.23    0.22
  -5  -6  14    5.78    0.26
  -5   6  14    5.80    0.27
  -4  -6  14   -0.03    0.06
  -4   6  14    0.08    0.07
   4  -6 -14    0.03    0.06
   3  -6 -14    0.75    0.09
  -3   6  14    0.64    0.09
  -3  -6  14    0.78    0.09
  -3  -6  14    0.67    0.10
   3   6 -14    0.72    0.09
  -2  -6  14    5.26    0.20
   2  -6 -14    5.04    0.21
   2   6 -14    5.31    0.21
  -2   6  14    5.40    0.21
  -2  -6  14    5.18    0.23
  -1   6  14    0.00    0.04
  -1  -6  14   -0.01    0.04
  -1   6  14    0.07    0.05
   1   6 -14    0.05    0.05
   1  -6 -14    0.08    0.05
  -1  -6  14    0.05    0.05
   0  -6  14    9.72    0.32
   0   6  14    8.41    0.32
   0   6 -14    8.98    0.29
   0   6  14    8.94    0.28
   0  -6  14    9.05    0.31
   0  -6 -14    8.55    0.30
  -1   6 -14    9.10    0.31
   1   6  14    9.09    0.34
   1  -6  14    9.37    0.33
  -1  -6 -14    8.93    0.30
  -2  -6 -14    0.05    0.05
   2  -6  14    0.07    0.05
   2   6  14    0.03    0.06
  -2  -6 -14    0.05    0.05
  -2   6 -14    0.09    0.06
  -3  -6 -14    1.77    0.12
   3   6  14    1.61    0.13
   3  -6  14    1.69    0.13
  -3   6 -14    1.59    0.13
   4   6  14    1.31    0.13
  -4   6 -14    1.23    0.13
   4  -6  14    1.07    0.11
  -4  -6 -14    1.33    0.12
  -4   7  14    0.23    0.08
  -4  -7  14    0.19    0.07
   4  -7 -14    0.22    0.07
   3  -7 -14    0.72    0.09
  -3   7  14    0.83    0.10
   3   7 -14    0.78    0.10
  -3  -7  14    0.93    0.10
   2  -7 -14    5.50    0.23
  -2   7  14    5.58    0.23
  -2  -7  14    5.61    0.22
  -2  -7  14    5.43    0.25
   1  -7 -14    1.78    0.13
  -1  -7  14    2.22    0.14
  -1   7  14    1.81    0.12
   0   7  14    0.07    0.05
   0  -7 -14    0.08    0.06
   0  -7  14    0.05    0.05
   0   7 -14    0.09    0.05
   0   7  14    0.10    0.06
   1  -7  14    0.15    0.06
   1   7  14    0.13    0.05
   1   7  14    0.13    0.07
  -1   7 -14    0.11    0.06
  -1  -7 -14    0.16    0.07
   2  -7  14    0.05    0.06
  -2   7 -14   -0.03    0.05
  -2  -7 -14    0.05    0.05
   2   7  14    0.02    0.06
  -2  -7 -14    0.06    0.06
   3  -7  14    1.82    0.13
   3   7  14    1.41    0.14
  -3   7 -14    1.41    0.13
  -3  -7 -14    1.72    0.12
   4  -7  14    0.41    0.08
  -3  -8  14    2.50    0.16
   2   8 -14    0.66    0.10
  -2   8  14    0.69    0.10
   2  -8 -14    0.58    0.09
  -1   8  14    4.14    0.20
   1  -8 -14    4.34    0.20
   1   8 -14    4.26    0.21
   0   8  14    7.01    0.30
   0   8  14    7.34    0.27
   0  -8 -14    7.14    0.27
  -1   8 -14    3.58    0.19
   1   8  14    3.25    0.17
  -1  -8 -14    3.31    0.18
   1   8  14    3.30    0.19
  -2   8 -14    0.07    0.06
   2   8  14   -0.01    0.07
  -2  -8 -14    0.09    0.06
  -2  -8 -14    0.02    0.06
  -6   0  15    0.11    0.06
   6   0 -15   -0.03    0.06
  -5   0  15    0.03    0.05
   5   0 -15    0.09    0.05
  -4   0  15    0.00    0.04
  -4   0  15   -0.01    0.03
   4   0 -15   -0.01    0.04
  -3   0  15   -0.02    0.04
  -3   0  15    0.02    0.04
   3   0 -15   -0.01    0.04
   2   0 -15    0.01    0.02
  -2   0  15    0.00    0.03
   2   0 -15   -0.01    0.03
  -2   0  15   -0.01    0.02
  -1   0  15    0.02    0.04
   1   0 -15   -0.01    0.03
   1   0 -15    0.14    0.03
  -1   0  15   -0.01    0.02
   0   0 -15   -0.02    0.03
   0   0  15    0.01    0.03
   1   0  15   -0.02    0.03
  -1   0 -15    0.01    0.04
   1   0  15   -0.03    0.03
   2   0  15    0.06    0.04
  -2   0 -15   -0.02    0.04
   2   0  15   -0.04    0.03
  -3   0 -15    0.05    0.04
   3   0  15    0.11    0.04
   3   0  15    0.08    0.04
  -4   0 -15    0.00    0.05
   4   0  15   -0.06    0.04
   5   0  15   -0.01    0.05
  -5   0 -15   -0.07    0.05
   6   0  15   -0.02    0.05
  -6   0 -15    0.05    0.06
  -6   1  15    0.50    0.09
   6  -1 -15    0.43    0.08
  -6  -1  15    0.36    0.08
   6   1 -15    0.49    0.09
   5   1 -15    5.45    0.23
  -5   1  15    5.91    0.24
   5  -1 -15    5.81    0.23
  -5  -1  15    5.89    0.24
  -5  -1  15    5.74    0.24
  -4   1  15    0.77    0.08
  -4   1  15    0.96    0.08
  -4  -1  15    0.93    0.09
   4  -1 -15    0.87    0.08
  -4  -1  15    0.89    0.09
   4   1 -15    0.89    0.08
   3   1 -15   -0.01    0.04
   3  -1 -15    0.03    0.04
  -3  -1  15   -0.02    0.03
  -3  -1  15    0.07    0.04
  -3   1  15   -0.02    0.04
  -3   1  15    0.00    0.03
   2  -1 -15   46.83    1.18
   2   1 -15   45.59    1.19
  -2   1  15   45.60    1.11
  -2  -1  15   45.33    1.26
   2   1 -15   47.79    1.12
  -2   1  15   46.51    1.26
   2  -1 -15   47.62    1.14
  -2  -1  15   45.81    1.11
   1   1 -15   21.95    0.60
   1  -1 -15   21.34    0.57
  -1  -1  15   21.76    0.63
  -1   1  15   22.57    0.54
  -1  -1  15   22.12    0.54
   1   1 -15   22.69    0.57
   1  -1 -15   21.74    0.59
  -1   1  15   22.12    0.63
   0   1 -15    0.29    0.05
   0  -1 -15    0.34    0.05
   0  -1  15    0.31    0.05
   0   1  15    0.27    0.05
   0  -1 -15    0.27    0.04
   0  -1  15    0.29    0.05
   1  -1  15    0.05    0.04
   1   1  15    0.15    0.04
   1   1  15    0.04    0.04
  -1   1 -15    0.08    0.04
  -1  -1 -15    0.15    0.04
   1  -1  15    0.12    0.04
  -2  -1 -15    3.97    0.17
   2  -1  15    3.76    0.16
   2   1  15    3.81    0.15
   2   1  15    3.70    0.16
   2  -1  15    3.91    0.16
  -2   1 -15    3.69    0.16
   3  -1  15    0.84    0.08
   3   1  15    0.86    0.08
   3  -1  15    0.92    0.08
  -3  -1 -15    0.83    0.09
   3   1  15    0.87    0.07
  -3   1 -15    0.77    0.08
   4   1  15    7.73    0.28
   4  -1  15    7.39    0.27
   4   1  15    7.68    0.26
  -4  -1 -15    7.34    0.28
  -4   1 -15    7.27    0.28
  -5   1 -15    1.63    0.13
   5  -1  15    1.75    0.13
  -5  -1 -15    1.83    0.14
   5   1  15    1.56    0.12
  -6   1 -15    0.97    0.12
   6  -1  15    0.78    0.10
  -6  -1 -15    0.81    0.11
  -6   2  15    8.32    0.32
  -6  -2  15    8.05    0.32
   6   2 -15    8.12    0.31
   6  -2 -15    8.08    0.30
  -5   2  15    1.78    0.12
  -5  -2  15    1.68    0.13
   5  -2 -15    1.61    0.11
  -5  -2  15    1.61    0.12
   5   2 -15    1.64    0.12
  -4   2  15    0.03    0.04
  -4  -2  15    0.11    0.05
   4   2 -15    0.00    0.04
   4  -2 -15   -0.01    0.04
  -4  -2  15    0.08    0.05
  -3  -2  15   45.18    1.22
  -3  -2  15   40.85    1.08
   3   2 -15   44.82    1.15
   3  -2 -15   46.26    1.09
  -3   2  15   40.94    1.20
  -3   2  15   45.44    1.09
   3  -2 -15   45.34    1.14
   2  -2 -15    2.69    0.11
  -2   2  15    2.65    0.13
   2   2 -15    2.60    0.13
  -2   2  15    2.74    0.12
   2  -2 -15    2.70    0.12
  -2  -2  15    2.82    0.11
  -2  -2  15    2.61    0.14
  -1  -2  15   18.37    0.54
  -1   2  15   18.00    0.46
   1   2 -15   17.91    0.47
  -1  -2  15   18.67    0.45
  -1   2  15   18.17    0.54
   1  -2 -15   18.24    0.49
   1   2 -15   18.02    0.51
   1  -2 -15   17.92    0.48
   0  -2  15   46.94    1.27
   0   2 -15   47.15    1.16
   0  -2 -15   49.60    1.19
   0  -2 -15   47.10    1.17
   0  -2  15   43.48    1.21
   0   2  15   48.27    1.11
   1  -2  15    0.12    0.04
  -1  -2 -15    0.15    0.04
   1  -2  15    0.33    0.05
  -1   2 -15    0.25    0.05
   1   2  15    0.16    0.05
   1   2  15    0.42    0.05
  -2   2 -15   18.94    0.54
   2   2  15   19.49    0.57
   2  -2  15   18.66    0.54
   2   2  15   19.08    0.52
   2  -2  15   18.51    0.55
  -2  -2 -15   19.81    0.54
  -3   2 -15   38.56    1.01
   3   2  15   39.01    1.08
  -3  -2 -15   39.66    1.01
   3   2  15   38.58    1.00
   3  -2  15   37.45    1.02
   4  -2  15    0.06    0.05
  -4  -2 -15    0.08    0.06
  -4   2 -15    0.15    0.06
   4   2  15    0.08    0.05
  -5  -2 -15    0.15    0.07
   5   2  15    0.17    0.07
  -5   2 -15    0.07    0.06
   5  -2  15    0.13    0.06
   6  -2  15    0.32    0.08
  -6   2 -15    0.30    0.09
   6  -3 -15    0.83    0.09
   6   3 -15    0.67    0.09
  -6   3  15    0.90    0.11
  -6  -3  15    0.76    0.10
  -6  -3  15    0.69    0.10
  -5  -3  15    0.00    0.05
   5   3 -15    0.05    0.05
   5  -3 -15    0.06    0.05
  -5   3  15    0.02    0.05
  -5  -3  15   -0.01    0.05
   4   3 -15    1.75    0.11
  -4  -3  15    1.63    0.12
   4  -3 -15    1.77    0.11
  -4   3  15    1.66    0.12
  -4  -3  15    1.76    0.12
   3  -3 -15    7.58    0.24
   3   3 -15    7.60    0.26
  -3   3  15    7.60    0.25
  -3  -3  15    7.21    0.28
  -3  -3  15    7.17    0.24
  -3   3  15    6.92    0.26
   3  -3 -15    7.05    0.24
   2  -3 -15   13.05    0.36
  -2  -3  15   12.75    0.41
  -2  -3  15   13.36    0.36
   2  -3 -15   13.11    0.37
  -2   3  15   12.88    0.36
   2   3 -15   12.42    0.39
  -2   3  15   11.86    0.40
  -1  -3  15    1.11    0.09
   1  -3 -15    1.21    0.07
   1   3 -15    1.23    0.09
  -1   3  15    0.99    0.09
   1  -3 -15    1.25    0.09
   1   3 -15    1.06    0.08
  -1   3  15    1.21    0.08
   0   3  15    7.78    0.22
   0   3 -15    7.59    0.24
   0  -3 -15    7.18    0.24
   0  -3  15    7.43    0.26
   0  -3  15    7.69    0.27
   1  -3  15   16.41    0.48
  -1   3 -15   16.09    0.45
   1  -3  15   15.78    0.47
  -1  -3 -15   15.44    0.45
  -2  -3 -15    0.53    0.07
   2  -3  15    0.50    0.06
   2  -3  15    0.43    0.07
   2   3  15    0.41    0.07
  -2   3 -15    0.45    0.07
  -3  -3 -15    0.09    0.05
  -3   3 -15    0.02    0.05
   3   3  15    0.00    0.05
   3  -3  15    0.04    0.05
   4   3  15   -0.01    0.05
  -4   3 -15    0.04    0.06
  -4  -3 -15    0.09    0.06
   4  -3  15    0.05    0.06
  -5  -3 -15    0.52    0.09
  -5   3 -15    0.38    0.09
   5   3  15    0.41    0.08
   5  -3  15    0.59    0.09
   6   4 -15    6.64    0.29
  -6  -4  15    6.62    0.29
   6  -4 -15    7.07    0.27
   6   4 -15    6.81    0.28
   5   4 -15    8.49    0.31
  -5  -4  15    8.61    0.32
  -5   4  15    8.60    0.33
  -5  -4  15    8.49    0.34
   5  -4 -15    9.22    0.31
   4  -4 -15    1.86    0.11
  -4  -4  15    1.82    0.12
   4   4 -15    1.68    0.12
   4  -4 -15    1.67    0.11
  -4   4  15    1.73    0.13
  -4  -4  15    1.69    0.13
  -3  -4  15    6.91    0.28
   3  -4 -15    7.21    0.24
  -3   4  15    7.23    0.25
   3   4 -15    7.24    0.26
  -3  -4  15    7.45    0.25
  -2   4  15    5.15    0.19
  -2   4  15    5.40    0.21
  -2  -4  15    4.70    0.18
  -2  -4  15    5.21    0.22
   2  -4 -15    4.97    0.19
   2   4 -15    5.01    0.20
  -1   4  15   13.93    0.43
  -1  -4  15   13.48    0.43
  -1   4  15   12.57    0.37
   1   4 -15   14.30    0.42
   1  -4 -15   13.34    0.39
   0   4  15   21.14    0.64
   0   4 -15   21.81    0.58
   0  -4 -15   20.71    0.58
   0  -4  15   21.55    0.62
   0  -4  15   22.20    0.64
   0   4  15   22.87    0.56
  -1   4 -15    6.22    0.23
   1  -4  15    6.59    0.23
   1  -4  15    6.36    0.24
  -1  -4 -15    6.38    0.20
  -1  -4 -15    6.43    0.23
   1   4  15    6.38    0.25
  -2  -4 -15   13.09    0.40
  -2   4 -15   12.96    0.40
   2  -4  15   13.23    0.42
   2   4  15   13.15    0.43
   3   4  15    0.33    0.07
   3  -4  15    0.28    0.07
  -3   4 -15    0.21    0.07
  -3  -4 -15    0.30    0.07
  -4   4 -15    0.35    0.08
   4   4  15    0.26    0.07
   4  -4  15    0.31    0.07
  -4  -4 -15    0.27    0.07
  -5   4 -15    3.10    0.19
   5  -4  15    2.69    0.17
   5   4  15    3.10    0.19
  -5  -4 -15    3.35    0.18
  -5  -5  15    4.23    0.21
  -5   5  15    4.88    0.23
   5   5 -15    4.42    0.21
   4  -5 -15   13.73    0.41
  -4   5  15   13.08    0.42
  -4  -5  15   12.96    0.46
  -4  -5  15   13.01    0.42
   4   5 -15   13.63    0.43
   3  -5 -15    0.61    0.08
  -3   5  15    0.61    0.09
  -3  -5  15    0.55    0.09
   3   5 -15    0.53    0.08
  -3  -5  15    0.60    0.08
  -2   5  15    0.06    0.05
  -2  -5  15    0.05    0.05
   2   5 -15    0.19    0.06
   2  -5 -15    0.12    0.05
  -2  -5  15    0.09    0.05
  -2   5  15    0.04    0.05
   1  -5 -15   15.35    0.45
  -1   5  15   16.19    0.49
  -1   5  15   16.07    0.44
  -1  -5  15   14.95    0.49
   1   5 -15   15.71    0.47
   0   5  15    5.56    0.23
   0   5 -15    5.56    0.20
   0  -5 -15    5.20    0.20
   0  -5  15    5.68    0.23
   0  -5  15    5.77    0.22
   0   5  15    5.53    0.19
   1  -5  15    3.38    0.15
   1   5  15    3.07    0.16
  -1  -5 -15    3.11    0.15
   1  -5  15    2.86    0.16
  -1   5 -15    3.25    0.15
  -2  -5 -15    3.01    0.15
   2  -5  15    2.81    0.16
  -2   5 -15    2.79    0.15
   2   5  15    2.53    0.16
   3   5  15    0.00    0.05
  -3  -5 -15    0.06    0.06
  -3   5 -15    0.04    0.06
   3  -5  15    0.06    0.05
   4  -5  15    2.58    0.16
  -4   5 -15    2.26    0.16
  -4  -5 -15    2.75    0.16
   4   5  15    2.73    0.17
   5   5  15    2.96    0.19
  -5  -6  15    1.64    0.14
  -4  -6  15    1.10    0.13
   4  -6 -15    1.22    0.11
  -4  -6  15    1.31    0.12
  -4   6  15    1.22    0.12
  -3   6  15    0.67    0.09
  -3  -6  15    0.42    0.09
   3   6 -15    0.72    0.09
  -3  -6  15    0.59    0.09
   3  -6 -15    0.59    0.09
  -2   6  15    6.75    0.25
   2   6 -15    6.45    0.25
   2  -6 -15    6.59    0.25
  -2  -6  15    7.06    0.24
  -2  -6  15    6.63    0.28
   1  -6 -15    2.15    0.13
  -1   6  15    2.19    0.14
  -1  -6  15    2.20    0.14
   1   6 -15    2.00    0.13
  -1   6  15    2.12    0.12
   0   6  15    1.01    0.09
   0  -6 -15    0.99    0.09
   0  -6  15    1.03    0.10
   0  -6  15    1.14    0.10
   0   6  15    1.05    0.10
  -1  -6 -15   10.68    0.35
   1  -6  15   10.91    0.37
  -1   6 -15   10.88    0.36
   1   6  15   10.35    0.38
   1   6  15   11.26    0.33
  -2  -6 -15    0.90    0.09
  -2   6 -15    0.76    0.09
   2   6  15    0.76    0.10
   2  -6  15    0.90    0.10
  -3  -6 -15    0.08    0.06
   3   6  15    0.10    0.06
  -3   6 -15    0.12    0.06
   3  -6  15    0.04    0.06
   4   6  15   -0.02    0.06
   4  -6  15    0.07    0.06
  -4  -6 -15    0.05    0.06
  -4   6 -15    0.02    0.06
   4  -7 -15    2.31    0.16
  -4  -7  15    2.40    0.15
  -4   7  15    2.51    0.17
   3  -7 -15    0.48    0.09
  -3   7  15    0.46    0.09
  -3  -7  15    0.57    0.09
  -2   7  15   16.06    0.47
  -2  -7  15   15.18    0.52
   2  -7 -15   15.35    0.48
   1  -7 -15    0.13    0.06
  -1  -7  15    0.04    0.06
  -1   7  15    0.08    0.05
   0  -7  15    0.01    0.05
   0   7 -15    0.02    0.05
   0   7  15    0.00    0.05
   0  -7 -15    0.03    0.05
   0   7  15    0.00    0.05
  -1  -7 -15   16.69    0.51
   1   7  15   16.58    0.55
   1   7  15   16.69    0.48
   1  -7  15   17.89    0.54
  -1   7 -15   16.55    0.51
  -2  -7 -15    4.00    0.19
  -2   7 -15    3.86    0.20
   2  -7  15    3.77    0.20
   2   7  15    3.63    0.21
   3  -7  15    1.33    0.12
   3   7  15    1.23    0.13
  -3   7 -15    1.34    0.13
  -3  -7 -15    1.48    0.12
   2  -8 -15    2.92    0.17
  -2   8  15    2.88    0.17
   2   8 -15    2.95    0.18
   1  -8 -15    0.20    0.07
  -1   8  15    0.00    0.06
   1   8 -15    0.11    0.07
   0  -8 -15    2.95    0.17
   0   8  15    2.81    0.18
   0   8  15    3.00    0.16
   1   8  15    0.53    0.10
   1   8  15    0.67    0.09
  -1  -8 -15    0.56    0.09
  -2   8 -15    0.08    0.07
  -2  -8 -15    0.19    0.07
   2   8  15    0.31    0.09
  -6   0  16    6.27    0.27
   6   0 -16    6.21    0.26
  -5   0  16    0.90    0.10
   5   0 -16    0.97    0.09
  -4   0  16    4.59    0.19
   4   0 -16    4.49    0.19
  -4   0  16    4.65    0.20
  -3   0  16   38.33    0.94
   3   0 -16   37.75    0.99
  -3   0  16   37.79    1.05
   2   0 -16    0.10    0.04
   2   0 -16    0.17    0.03
  -2   0  16    0.09    0.03
  -2   0  16    0.33    0.05
  -1   0  16   43.44    1.25
   1   0 -16   48.03    1.19
   1   0 -16   47.56    1.14
   0   0  16  102.69    2.78
   0   0 -16  109.50    2.55
   1   0  16   22.60    0.58
   1   0  16   20.20    0.61
  -1   0 -16   20.59    0.57
   2   0  16    2.72    0.13
   2   0  16    2.71    0.13
  -2   0 -16    2.78    0.14
   3   0  16    7.00    0.25
   3   0  16    7.33    0.26
  -3   0 -16    6.99    0.26
  -4   0 -16   13.94    0.44
   4   0  16   13.87    0.43
  -5   0 -16    1.07    0.11
   5   0  16    1.06    0.10
  -6   0 -16    0.61    0.10
   6   0  16    0.64    0.09
  -6   1  16    5.09    0.23
   6   1 -16    4.82    0.22
   6  -1 -16    4.56    0.22
  -6  -1  16    4.87    0.23
   5  -1 -16   11.96    0.39
  -5   1  16   12.28    0.39
  -5  -1  16   11.84    0.41
  -5  -1  16   11.99    0.39
   5   1 -16   11.98    0.39
  -4  -1  16    0.11    0.05
  -4   1  16    0.13    0.05
  -4   1  16    0.08    0.04
   4   1 -16    0.05    0.04
   4  -1 -16    0.02    0.04
  -4  -1  16    0.13    0.05
  -3  -1  16    0.21    0.06
  -3  -1  16    0.17    0.04
   3  -1 -16    0.23    0.05
  -3   1  16    0.15    0.05
   3   1 -16    0.12    0.05
  -3   1  16    0.13    0.05
  -2  -1  16    0.28    0.06
   2  -1 -16    0.34    0.05
  -2   1  16    0.31    0.04
  -2   1  16    0.34    0.06
  -2  -1  16    0.38    0.04
   2  -1 -16    0.37    0.05
   2   1 -16    0.28    0.05
  -1  -1  16    0.77    0.08
  -1   1  16    0.82    0.06
   1  -1 -16    0.75    0.07
   1   1 -16    0.82    0.07
   1  -1 -16    0.77    0.06
  -1   1  16    0.77    0.08
   1   1 -16    0.79    0.06
   0  -1  16   53.70    1.54
   0  -1 -16   59.84    1.42
   0   1 -16   59.20    1.42
   0  -1  16   58.37    1.47
   0   1  16   56.00    1.55
   0  -1 -16   59.48    1.45
   1  -1  16    1.58    0.10
   1   1  16    1.69    0.10
  -1   1 -16    1.36    0.09
   1   1  16    1.71    0.09
   1  -1  16    1.47    0.10
  -1  -1 -16    1.67    0.10
   2   1  16    1.21    0.08
   2  -1  16    1.09    0.09
  -2   1 -16    1.04    0.09
  -2  -1 -16    1.05    0.09
   2  -1  16    1.09    0.09
   2   1  16    1.23    0.09
  -3   1 -16    0.54    0.08
   3  -1  16    0.51    0.06
   3   1  16    0.51    0.06
  -3  -1 -16    0.32    0.06
   3   1  16    0.50    0.07
   3  -1  16    0.46    0.06
   4  -1  16    3.39    0.17
   4   1  16    3.59    0.17
   4   1  16    3.58    0.16
  -4   1 -16    3.25    0.17
  -4  -1 -16    3.32    0.17
   5   1  16    0.01    0.05
  -5  -1 -16    0.09    0.06
  -5   1 -16    0.04    0.06
   5  -1  16    0.07    0.06
  -6  -1 -16    1.40    0.13
   6  -1  16    1.22    0.12
  -6   1 -16    1.16    0.13
  -6  -2  16    0.20    0.08
   6   2 -16    0.11    0.06
  -6   2  16    0.16    0.07
   6  -2 -16    0.11    0.06
   5  -2 -16    0.94    0.09
  -5   2  16    1.11    0.11
  -5  -2  16    0.91    0.10
   5   2 -16    0.85    0.09
  -5  -2  16    0.87    0.10
   4  -2 -16   13.93    0.42
  -4   2  16   14.05    0.42
   4   2 -16   13.90    0.43
  -4  -2  16   14.82    0.42
  -4  -2  16   13.61    0.46
  -3   2  16    2.93    0.15
  -3  -2  16    2.86    0.15
   3  -2 -16    3.08    0.14
  -3  -2  16    3.24    0.14
  -3   2  16    3.10    0.14
   3   2 -16    2.87    0.14
   3  -2 -16    3.23    0.13
  -2   2  16    0.88    0.07
  -2  -2  16    0.93    0.08
   2  -2 -16    1.02    0.08
   2   2 -16    0.88    0.09
   2  -2 -16    1.02    0.08
  -2   2  16    0.84    0.08
  -2  -2  16    1.06    0.07
   1   2 -16   27.32    0.74
  -1   2  16   27.16    0.67
   1   2 -16   26.19    0.69
   1  -2 -16   27.57    0.71
  -1  -2  16   26.70    0.77
  -1   2  16   27.25    0.78
   1  -2 -16   28.72    0.72
   0  -2 -16   10.62    0.30
   0  -2  16   10.27    0.33
   0  -2 -16   10.30    0.31
   0  -2  16   10.40    0.34
   0   2 -16   10.45    0.31
   0   2  16   10.35    0.34
   1   2  16    0.87    0.07
   1  -2  16    0.71    0.08
  -1  -2 -16    0.90    0.08
   1  -2  16    0.77    0.07
  -1   2 -16    0.72    0.07
   1   2  16    0.68    0.07
   2   2  16   17.17    0.51
  -2   2 -16   16.84    0.48
   2  -2  16   16.47    0.49
   2   2  16   17.12    0.47
   2  -2  16   16.39    0.49
  -2  -2 -16   16.14    0.48
   3  -2  16    0.69    0.08
  -3   2 -16    0.61    0.08
  -3  -2 -16    0.63    0.08
   3   2  16    0.59    0.08
   4  -2  16    0.36    0.07
   4   2  16    0.45    0.07
  -4  -2 -16    0.32    0.07
  -4   2 -16    0.38    0.08
  -5  -2 -16    5.92    0.25
  -5   2 -16    5.48    0.25
   5  -2  16    5.79    0.25
  -6   2 -16    0.05    0.07
   6  -2  16    0.04    0.07
   6  -3 -16    3.52    0.18
   6   3 -16    3.52    0.19
  -6  -3  16    3.33    0.19
  -6  -3  16    3.41    0.20
  -6   3  16    3.68    0.20
  -5   3  16    8.02    0.30
   5   3 -16    7.97    0.29
   5  -3 -16    8.03    0.29
  -5  -3  16    7.72    0.29
  -5  -3  16    7.60    0.31
   4   3 -16    0.34    0.07
  -4  -3  16    0.26    0.06
  -4   3  16    0.35    0.07
   4  -3 -16    0.34    0.06
  -4  -3  16    0.39    0.07
  -3  -3  16   24.27    0.73
  -3   3  16   25.24    0.72
  -3   3  16   25.08    0.66
   3  -3 -16   25.30    0.67
   3  -3 -16   24.98    0.65
  -3  -3  16   24.81    0.65
   3   3 -16   24.19    0.69
  -2  -3  16   36.88    1.05
  -2  -3  16   37.52    0.92
   2  -3 -16   37.48    0.95
   2  -3 -16   38.45    0.96
   2   3 -16   36.60    0.99
  -2   3  16   37.89    1.04
   1  -3 -16    9.17    0.29
  -1   3  16    9.23    0.27
  -1   3  16    9.40    0.32
   1   3 -16    8.86    0.30
   1  -3 -16    9.64    0.28
  -1  -3  16    9.18    0.32
   1   3 -16    9.47    0.28
   0   3  16    3.94    0.13
   0   3 -16    3.69    0.15
   0   3  16    3.70    0.17
   0  -3  16    3.81    0.17
   0  -3  16    3.78    0.17
   0  -3 -16    3.79    0.16
   1  -3  16    6.46    0.24
   1  -3  16    7.03    0.24
  -1  -3 -16    6.25    0.23
  -1   3 -16    6.49    0.23
   1   3  16    6.69    0.25
   2  -3  16    2.89    0.14
   2  -3  16    2.85    0.15
  -2  -3 -16    2.91    0.15
  -2   3 -16    3.54    0.16
   2   3  16    2.94    0.16
  -3  -3 -16   13.49    0.42
  -3   3 -16   13.14    0.42
   3   3  16   14.06    0.45
   3  -3  16   13.11    0.42
   4   3  16    6.40    0.26
  -4  -3 -16    6.21    0.25
   4  -3  16    5.95    0.25
  -4   3 -16    5.76    0.25
   5   3  16    0.19    0.07
  -5   3 -16    0.12    0.07
  -5  -3 -16    0.23    0.08
   5  -3  16    0.16    0.07
   6   4 -16    0.47    0.09
  -6  -4  16    0.46    0.09
   6  -4 -16    0.68    0.09
   5   4 -16    0.67    0.09
   5  -4 -16    0.66    0.08
  -5  -4  16    0.62    0.10
  -5  -4  16    0.60    0.09
  -5   4  16    0.63    0.09
   4  -4 -16    1.86    0.11
  -4  -4  16    1.81    0.12
   4   4 -16    1.77    0.12
   4  -4 -16    2.09    0.12
  -4   4  16    2.04    0.13
  -4  -4  16    1.76    0.13
   3   4 -16    4.61    0.20
  -3  -4  16    4.84    0.19
   3  -4 -16    4.88    0.19
  -3  -4  16    4.29    0.21
  -3   4  16    4.84    0.19
  -2   4  16    5.05    0.21
  -2  -4  16    4.50    0.21
   2  -4 -16    4.58    0.19
  -2   4  16    5.03    0.19
   2   4 -16    4.83    0.20
   1   4 -16    8.07    0.28
  -1  -4  16    8.18    0.29
   1  -4 -16    7.81    0.27
  -1   4  16    8.16    0.29
  -1   4  16    8.37    0.25
   0   4  16    2.55    0.11
   0   4  16    2.33    0.14
   0   4 -16    2.23    0.12
   0  -4  16    2.19    0.13
   0  -4 -16    2.07    0.12
   0  -4  16    2.05    0.13
   1  -4  16    2.62    0.13
   1  -4  16    2.66    0.15
  -1   4 -16    2.63    0.14
   1   4  16    2.59    0.15
  -1  -4 -16    2.56    0.14
   2   4  16    0.03    0.05
  -2   4 -16    0.08    0.05
  -2  -4 -16    0.07    0.05
   2  -4  16   -0.05    0.04
   3   4  16    0.50    0.08
   3  -4  16    0.49    0.07
  -3   4 -16    0.49    0.08
  -3  -4 -16    0.49    0.08
  -4  -4 -16    0.17    0.06
   4   4  16    0.29    0.08
  -4   4 -16    0.20    0.08
   4  -4  16    0.24    0.07
  -5   4 -16    0.12    0.07
   5   4  16    0.04    0.07
   5  -4  16    0.23    0.07
  -5  -4 -16    0.22    0.07
  -5   5  16    2.90    0.18
  -5  -5  16    2.87    0.19
   5   5 -16    2.75    0.16
  -5  -5  16    2.65    0.16
  -4  -5  16    1.99    0.13
   4   5 -16    2.20    0.14
   4  -5 -16    2.10    0.13
  -4   5  16    2.01    0.14
  -4  -5  16    2.05    0.15
  -3   5  16    2.65    0.15
   3   5 -16    2.56    0.15
   3  -5 -16    2.70    0.14
  -3  -5  16    2.66    0.16
  -3  -5  16    2.73    0.14
   2  -5 -16    4.70    0.19
  -2  -5  16    4.49    0.21
  -2   5  16    4.51    0.20
  -2   5  16    4.83    0.19
   2   5 -16    4.64    0.20
  -1  -5  16    0.45    0.07
   1  -5 -16    0.53    0.07
  -1   5  16    0.44    0.06
   1   5 -16    0.44    0.07
  -1   5  16    0.51    0.08
   0  -5  16   13.61    0.44
   0  -5  16   13.65    0.43
   0  -5 -16   13.67    0.41
   0   5  16   14.00    0.39
   0   5  16   13.61    0.45
   0   5 -16   13.97    0.41
   1  -5  16    0.16    0.05
  -1  -5 -16    0.37    0.06
  -1   5 -16    0.15    0.06
   1  -5  16    0.14    0.05
   1   5  16    0.12    0.06
  -2   5 -16    2.17    0.14
   2  -5  16    2.12    0.14
   2   5  16    2.28    0.15
  -2  -5 -16    2.00    0.13
  -3  -5 -16    0.82    0.09
  -3   5 -16    0.79    0.09
   3  -5  16    0.88    0.10
   3   5  16    0.66    0.09
   4  -5  16    1.62    0.13
   4   5  16    1.45    0.13
  -4  -5 -16    1.60    0.13
  -4   5 -16    1.65    0.14
   5   5  16    0.49    0.10
  -5  -6  16    2.08    0.15
   4   6 -16    3.04    0.17
  -4  -6  16    3.03    0.19
  -4   6  16    3.12    0.18
   4  -6 -16    3.26    0.17
  -4  -6  16    2.88    0.17
   3   6 -16   15.42    0.47
  -3   6  16   15.11    0.46
   3  -6 -16   14.57    0.45
  -3  -6  16   14.29    0.51
   2   6 -16    3.45    0.17
  -2   6  16    3.57    0.17
  -2  -6  16    3.67    0.19
   2  -6 -16    3.52    0.17
   1   6 -16    2.66    0.15
  -1   6  16    2.34    0.15
  -1  -6  16    2.42    0.15
   1  -6 -16    2.30    0.14
  -1   6  16    2.83    0.14
   0   6  16    1.05    0.09
   0  -6  16    0.99    0.09
   0   6  16    1.14    0.11
   0  -6 -16    1.22    0.10
  -1  -6 -16    2.88    0.15
   1  -6  16    2.85    0.16
   1   6  16    3.17    0.14
   1   6  16    2.66    0.16
  -1   6 -16    2.75    0.15
  -2   6 -16   10.55    0.37
  -2  -6 -16   10.71    0.36
   2   6  16   11.15    0.40
   2  -6  16   10.67    0.38
  -3   6 -16    1.20    0.12
   3   6  16    1.01    0.12
  -3  -6 -16    1.12    0.10
   3  -6  16    1.06    0.11
  -4   6 -16    0.89    0.12
  -4  -6 -16    0.81    0.10
   4  -6  16    0.79    0.10
   4   6  16    0.91    0.11
   4  -7 -16    0.08    0.07
   3  -7 -16    3.55    0.19
  -3   7  16    3.60    0.20
  -3  -7  16    3.70    0.21
  -2   7  16    1.13    0.11
  -2  -7  16    1.03    0.12
   2  -7 -16    1.09    0.11
   1   7 -16    3.20    0.17
  -1   7  16    3.63    0.17
   1  -7 -16    3.37    0.17
  -1  -7  16    3.81    0.20
   0  -7 -16   -0.03    0.05
   0   7  16    0.04    0.05
   0   7  16   -0.04    0.05
   0   7 -16    0.03    0.05
   1  -7  16    1.61    0.14
  -1   7 -16    1.62    0.13
   1   7  16    1.44    0.13
   1   7  16    1.65    0.12
  -1  -7 -16    1.64    0.12
  -2  -7 -16    3.37    0.18
   2   7  16    2.97    0.19
  -2   7 -16    3.43    0.19
   2  -7  16    3.27    0.18
  -3  -7 -16    0.48    0.08
  -3   7 -16    0.50    0.09
   3  -7  16    0.46    0.09
   3   7  16    0.35    0.09
  -2   8  16    0.15    0.07
   2   8 -16    0.28    0.08
   1   8 -16    6.87    0.29
  -1   8  16    6.55    0.26
   1  -8 -16    6.75    0.28
   0   8  16    0.07    0.07
   0  -8 -16    0.24    0.07
   0   8  16    0.06    0.06
   1   8  16    0.18    0.08
   1   8  16    0.19    0.06
  -1  -8 -16    0.17    0.07
  -2   8 -16    2.35    0.17
  -6   0  17    0.09    0.06
   6   0 -17    0.01    0.06
  -5   0  17    0.05    0.05
   5   0 -17   -0.05    0.05
  -4   0  17    0.13    0.05
   4   0 -17    0.05    0.04
  -4   0  17   -0.04    0.04
  -3   0  17    0.00    0.03
  -3   0  17    0.01    0.04
   3   0 -17    0.27    0.06
   2   0 -17    0.01    0.03
  -2   0  17    0.02    0.04
   2   0 -17    0.06    0.04
  -2   0  17    0.00    0.03
   1   0 -17    0.02    0.03
   1   0 -17    0.03    0.03
  -1   0  17    0.03    0.04
   1   0  17    0.01    0.04
  -1   0 -17   -0.04    0.04
   1   0  17   -0.02    0.04
  -2   0 -17    0.02    0.04
   2   0  17    0.05    0.04
   2   0  17    0.01    0.03
   3   0  17   -0.01    0.04
   3   0  17    0.04    0.05
  -3   0 -17    0.00    0.05
   4   0  17   -0.02    0.05
  -4   0 -17    0.03    0.05
   5   0  17   -0.03    0.05
  -5   0 -17   -0.02    0.06
  -6   0 -17    0.02    0.06
   6   0  17    0.05    0.06
   6  -1 -17    6.68    0.27
  -6   1  17    6.30    0.28
  -6  -1  17    7.29    0.29
   6   1 -17    6.87    0.28
  -5   1  17   10.79    0.36
  -5  -1  17   11.18    0.38
   5  -1 -17   10.09    0.35
   5   1 -17   10.55    0.36
  -5  -1  17   11.34    0.36
  -4  -1  17    3.95    0.17
  -4   1  17    3.95    0.17
   4   1 -17    3.70    0.17
  -4  -1  17    4.04    0.19
  -4   1  17    3.82    0.18
   4  -1 -17    4.02    0.17
  -3   1  17   32.59    0.91
   3  -1 -17   31.70    0.86
  -3   1  17   34.40    0.82
   3   1 -17   31.88    0.86
  -3  -1  17   30.84    0.81
  -3  -1  17   32.30    0.92
   2  -1 -17    6.83    0.23
   2   1 -17    6.57    0.23
   2  -1 -17    6.64    0.21
  -2   1  17    7.21    0.21
  -2  -1  17    6.58    0.25
  -2   1  17    6.39    0.25
  -1  -1  17    0.30    0.05
   1  -1 -17    0.38    0.05
   1   1 -17    0.35    0.05
  -1   1  17    0.31    0.05
   1  -1 -17    0.34    0.05
   0  -1  17   12.05    0.36
   0  -1 -17   10.69    0.34
   0  -1 -17   12.37    0.35
   0  -1  17   11.92    0.38
   0   1  17   11.64    0.38
   0   1 -17   11.65    0.34
   1   1  17    5.14    0.21
   1   1  17    5.25    0.19
   1  -1  17    5.09    0.20
   1  -1  17    5.15    0.20
  -1   1 -17    5.33    0.20
  -1  -1 -17    5.12    0.20
   2  -1  17   23.57    0.64
  -2  -1 -17   23.57    0.63
   2  -1  17   23.96    0.67
   2   1  17   23.61    0.67
   2   1  17   20.76    0.62
  -2   1 -17   22.61    0.63
   3  -1  17    6.73    0.25
   3   1  17    7.05    0.24
   3   1  17    6.77    0.26
  -3   1 -17    6.35    0.25
   3  -1  17    7.28    0.25
  -3  -1 -17    7.01    0.26
   4   1  17    0.00    0.05
   4  -1  17    0.01    0.05
  -4  -1 -17    0.05    0.06
  -4   1 -17   -0.05    0.05
   4   1  17    0.01    0.05
  -5   1 -17    2.85    0.18
   5  -1  17    3.05    0.17
   5   1  17    3.17    0.17
  -5  -1 -17    2.93    0.17
   6  -1  17    0.20    0.08
  -6  -1 -17    0.21    0.08
  -6   1 -17    0.16    0.08
  -6  -2  17    0.04    0.06
   6  -2 -17    0.00    0.05
  -6   2  17    0.00    0.05
   6   2 -17    0.01    0.06
  -5   2  17    1.80    0.13
  -5  -2  17    1.56    0.13
   5  -2 -17    1.59    0.12
  -5  -2  17    1.56    0.12
   5   2 -17    1.43    0.11
   4   2 -17    6.03    0.23
  -4  -2  17    5.91    0.22
   4  -2 -17    5.92    0.22
  -4  -2  17    5.74    0.24
  -4   2  17    5.53    0.22
   3  -2 -17   25.49    0.70
   3  -2 -17   28.91    0.75
  -3   2  17   27.40    0.79
   3   2 -17   28.14    0.76
  -3  -2  17   27.39    0.80
  -3  -2  17   27.70    0.71
  -3   2  17   28.49    0.72
   2  -2 -17   29.18    0.75
  -2   2  17   28.46    0.81
   2  -2 -17   26.46    0.72
  -2  -2  17   28.05    0.81
   2   2 -17   27.75    0.77
  -2   2  17   29.60    0.71
   1   2 -17   80.34    2.01
   1  -2 -17   80.19    1.93
   1   2 -17   80.78    1.92
   1  -2 -17   80.37    1.98
  -1   2  17   77.85    2.12
  -1  -2  17   78.71    2.12
   0  -2  17    1.73    0.11
   0  -2 -17    1.89    0.11
   0   2  17    1.85    0.11
   0  -2 -17    1.92    0.10
   0   2 -17    1.87    0.10
   0  -2  17    1.65    0.11
  -1   2 -17   12.38    0.37
   1  -2  17   12.39    0.39
   1   2  17   12.52    0.36
   1   2  17   12.48    0.40
  -1  -2 -17   12.51    0.37
   1  -2  17   12.29    0.38
  -2   2 -17    0.02    0.05
   2   2  17    0.04    0.04
   2  -2  17    0.02    0.04
  -2  -2 -17    0.06    0.05
   2  -2  17    0.01    0.04
   2   2  17    0.07    0.05
   3   2  17    4.71    0.20
   3  -2  17    4.59    0.20
  -3  -2 -17    4.50    0.20
  -3   2 -17    4.48    0.20
   4  -2  17    5.48    0.23
  -4   2 -17    5.40    0.24
  -4  -2 -17    5.69    0.24
   4   2  17    5.62    0.24
  -5  -2 -17    3.21    0.18
   5  -2  17    3.18    0.18
  -5   2 -17    2.95    0.18
  -6  -2 -17   -0.03    0.06
  -6  -3  17    0.00    0.06
  -6  -3  17    0.01    0.06
  -6   3  17    0.09    0.07
   6   3 -17   -0.03    0.06
   6  -3 -17    0.01    0.06
   5   3 -17    0.16    0.06
  -5   3  17    0.29    0.07
  -5  -3  17    0.21    0.07
  -5  -3  17    0.13    0.06
   5  -3 -17    0.20    0.07
   4  -3 -17    0.92    0.09
   4   3 -17    0.77    0.09
  -4  -3  17    0.91    0.09
  -4   3  17    0.89    0.09
  -4  -3  17    0.99    0.09
  -3  -3  17    6.47    0.26
   3  -3 -17    6.60    0.22
  -3   3  17    6.29    0.25
   3  -3 -17    6.51    0.23
  -3   3  17    6.62    0.23
  -3  -3  17    6.40    0.23
   3   3 -17    6.53    0.25
  -2   3  17   23.52    0.67
  -2   3  17   23.08    0.59
   2  -3 -17   21.26    0.60
  -2  -3  17   21.83    0.67
   2   3 -17   22.54    0.63
   2  -3 -17   22.38    0.60
  -1   3  17    4.54    0.16
   1   3 -17    4.51    0.19
  -1   3  17    4.30    0.19
   1  -3 -17    4.41    0.16
   1  -3 -17    4.67    0.18
  -1  -3  17    4.38    0.19
   0  -3 -17    8.64    0.28
   0  -3  17    8.84    0.30
   0  -3  17    8.53    0.29
   0   3  17    8.52    0.31
   0   3 -17    8.42    0.27
  -1  -3 -17    3.60    0.16
   1  -3  17    3.87    0.16
  -1   3 -17    3.57    0.16
   1   3  17    3.40    0.17
   1  -3  17    3.54    0.17
   2  -3  17    0.25    0.05
   2  -3  17    0.29    0.06
   2   3  17    0.23    0.06
  -2   3 -17    0.24    0.06
  -2  -3 -17    0.22    0.06
  -3  -3 -17    1.29    0.11
  -3   3 -17    1.36    0.12
   3  -3  17    1.00    0.10
   3   3  17    1.21    0.11
  -4   3 -17    1.57    0.13
  -4  -3 -17    1.43    0.12
   4   3  17    1.33    0.12
   4  -3  17    1.09    0.11
   5  -3  17    0.83    0.11
  -5  -3 -17    0.91    0.11
  -5   3 -17    0.76    0.11
   5   3  17    0.71    0.10
  -5   4  17    7.18    0.29
   5  -4 -17    7.68    0.27
  -5  -4  17    6.97    0.28
  -5  -4  17    7.14    0.31
   5   4 -17    6.76    0.28
  -4  -4  17    0.09    0.05
  -4   4  17    0.10    0.06
  -4  -4  17    0.08    0.06
   4   4 -17    0.06    0.05
   3   4 -17    1.11    0.10
  -3   4  17    1.10    0.10
   3  -4 -17    1.30    0.10
  -3  -4  17    1.06    0.10
  -2  -4  17   28.15    0.84
  -2   4  17   30.04    0.84
   2   4 -17   27.73    0.79
   2  -4 -17   28.98    0.76
  -2   4  17   29.47    0.75
  -1   4  17    6.07    0.20
  -1  -4  17    6.04    0.24
  -1   4  17    5.20    0.23
   1  -4 -17    5.63    0.21
   1   4 -17    5.74    0.23
   0   4  17   11.70    0.39
   0  -4  17   11.00    0.37
   0  -4  17   11.13    0.37
   0  -4 -17   11.19    0.35
   0   4 -17   11.29    0.34
  -1   4 -17   19.20    0.54
   1  -4  17   19.15    0.57
   1   4  17   19.08    0.59
  -1  -4 -17   19.13    0.54
   1  -4  17   19.49    0.57
  -2  -4 -17    5.66    0.22
  -2   4 -17    5.65    0.23
   2   4  17    5.70    0.24
   2  -4  17    5.64    0.23
   3  -4  17    0.17    0.06
  -3   4 -17    0.16    0.06
  -3  -4 -17    0.17    0.06
   3   4  17    0.21    0.07
   4   4  17    1.12    0.12
  -4  -4 -17    1.13    0.11
   4  -4  17    1.06    0.11
  -4   4 -17    1.19    0.12
   5  -4  17    0.61    0.10
  -5   4 -17    0.49    0.10
  -5  -4 -17    0.62    0.09
   5   4  17    0.60    0.10
   5   5 -17    1.05    0.11
  -5   5  17    1.04    0.12
  -5  -5  17    0.84    0.12
  -5  -5  17    1.14    0.11
   4   5 -17    1.56    0.12
   4  -5 -17    1.53    0.12
  -4  -5  17    1.54    0.12
  -4   5  17    1.45    0.13
  -4  -5  17    1.45    0.13
  -3   5  17    1.05    0.10
   3   5 -17    0.94    0.10
  -3  -5  17    1.02    0.11
   3  -5 -17    1.05    0.10
   2   5 -17    0.14    0.06
  -2  -5  17    0.12    0.06
  -2   5  17    0.16    0.06
  -2   5  17    0.19    0.06
   2  -5 -17    0.17    0.06
  -1   5  17    0.04    0.05
  -1   5  17    0.02    0.04
  -1  -5  17   -0.01    0.05
   1  -5 -17    0.06    0.05
   1   5 -17    0.06    0.05
   0   5  17    1.16    0.10
   0  -5 -17    1.32    0.10
   0   5 -17    1.28    0.10
   0  -5  17    1.13    0.10
   0  -5  17    1.24    0.11
   1   5  17    0.03    0.05
   1  -5  17   -0.05    0.04
  -1   5 -17    0.06    0.05
  -1  -5 -17    0.01    0.05
   1  -5  17    0.00    0.05
  -2  -5 -17    0.85    0.09
  -2   5 -17    0.80    0.09
   2   5  17    0.75    0.10
   2  -5  17    0.91    0.10
  -3   5 -17    1.69    0.14
   3   5  17    1.81    0.14
   3  -5  17    1.74    0.13
  -3  -5 -17    1.66    0.12
   4  -5  17    0.17    0.07
   4   5  17    0.05    0.06
  -4   5 -17    0.11    0.07
  -4  -5 -17    0.13    0.07
   4  -6 -17   -0.02    0.05
  -4  -6  17    0.04    0.07
  -4   6  17    0.00    0.06
   4   6 -17    0.03    0.06
  -3   6  17    5.99    0.25
  -3  -6  17    5.98    0.27
   3   6 -17    5.66    0.24
   3  -6 -17    5.72    0.24
  -2   6  17    5.01    0.21
   2  -6 -17    4.92    0.21
   2   6 -17    5.06    0.22
  -2  -6  17    4.73    0.23
   1   6 -17    2.78    0.16
  -1   6  17    2.82    0.14
  -1   6  17    2.91    0.17
   1  -6 -17    2.77    0.15
  -1  -6  17    2.79    0.16
   0   6  17    3.79    0.16
   0  -6 -17    3.74    0.18
   0  -6  17    3.58    0.18
   0   6  17    3.47    0.19
  -1   6 -17    0.10    0.06
  -1  -6 -17    0.16    0.06
   1   6  17    0.19    0.07
   1  -6  17    0.12    0.06
  -2   6 -17    1.01    0.11
   2   6  17    0.80    0.11
   2  -6  17    0.94    0.10
  -2  -6 -17    0.85    0.10
   3  -6  17    0.65    0.09
   3   6  17    0.70    0.10
  -3   6 -17    0.60    0.09
  -3  -6 -17    0.55    0.09
  -4  -6 -17    0.46    0.08
  -3  -7  17    8.68    0.36
  -3   7  17    8.57    0.33
   3  -7 -17    8.78    0.32
  -2  -7  17    6.36    0.28
   2  -7 -17    6.26    0.26
  -2   7  17    6.48    0.25
   1   7 -17    3.17    0.17
   1  -7 -17    2.79    0.16
  -1  -7  17    3.05    0.18
  -1   7  17    2.91    0.16
   0   7 -17    1.96    0.13
   0  -7 -17    2.07    0.14
   0   7  17    1.87    0.14
   0   7  17    2.06    0.13
  -1  -7 -17    0.00    0.06
  -1   7 -17   -0.11    0.04
   1   7  17   -0.05    0.06
   1  -7  17    0.00    0.06
   2   7  17    0.51    0.10
  -2  -7 -17    0.51    0.09
   2  -7  17    0.63    0.09
  -2   7 -17    0.47    0.09
  -3   7 -17    2.19    0.17
   3  -7  17    2.33    0.16
  -3  -7 -17    2.55    0.16
  -2   8  17    1.30    0.12
   2   8 -17    1.20    0.13
  -1   8  17    3.91    0.19
   0   8  17    0.58    0.10
   0   8  17    0.90    0.10
   1   8  17    1.18    0.13
   6   0 -18   11.45    0.39
  -6   0  18   11.05    0.39
   5   0 -18   12.38    0.41
  -5   0  18   12.52    0.40
   4   0 -18   24.04    0.68
  -4   0  18   24.01    0.64
  -4   0  18   23.95    0.71
  -3   0  18   17.81    0.50
   3   0 -18   19.19    0.54
  -3   0  18   19.34    0.57
   2   0 -18   15.21    0.40
   2   0 -18   14.90    0.43
  -2   0  18   14.46    0.46
   1   0 -18   30.24    0.80
   1   0 -18   30.02    0.77
   0   0 -18   21.87    0.59
   0   0  18   22.20    0.63
   0   0 -18   20.52    0.57
   1   0  18    4.12    0.17
  -1   0 -18    4.17    0.17
   1   0  18    4.26    0.18
   2   0  18    0.86    0.08
  -2   0 -18    0.82    0.09
   2   0  18    0.94    0.08
   3   0  18   47.66    1.29
   3   0  18   46.68    1.22
  -3   0 -18   46.31    1.21
   4   0  18    0.20    0.06
  -4   0 -18    0.31    0.08
   5   0  18    0.06    0.06
  -5   0 -18    0.04    0.06
  -6   0 -18    0.20    0.08
   6   0  18    0.28    0.08
  -6   1  18    0.71    0.10
   6   1 -18    0.64    0.10
  -6  -1  18    0.61    0.10
   6  -1 -18    0.56    0.09
  -5  -1  18    1.67    0.13
  -5  -1  18    1.63    0.13
   5  -1 -18    1.74    0.12
  -5   1  18    1.67    0.13
   5   1 -18    1.45    0.12
   4  -1 -18    5.02    0.20
   4   1 -18    4.76    0.20
  -4   1  18    5.39    0.20
  -4  -1  18    4.77    0.22
  -4  -1  18    4.78    0.20
  -4   1  18    5.12    0.21
   3   1 -18    2.08    0.12
   3  -1 -18    2.38    0.13
  -3   1  18    2.37    0.14
  -3  -1  18    2.01    0.11
  -3   1  18    2.52    0.12
  -3  -1  18    2.56    0.14
   2  -1 -18    8.11    0.27
   2  -1 -18    8.45    0.25
  -2   1  18    8.14    0.29
  -2  -1  18    7.79    0.29
   2   1 -18    8.21    0.27
   1  -1 -18    2.29    0.11
   1  -1 -18    2.29    0.12
  -1   1  18    2.28    0.13
   1   1 -18    2.42    0.12
   1   1 -18    2.20    0.11
  -1  -1  18    2.45    0.13
   0  -1 -18   29.43    0.76
   0  -1 -18   28.54    0.75
   0   1  18   28.22    0.82
   0  -1  18   28.60    0.81
   0   1 -18   28.57    0.75
  -1  -1 -18    1.72    0.11
   1   1  18    1.60    0.11
   1  -1  18    1.53    0.10
  -1   1 -18    1.44    0.10
   1  -1  18    1.59    0.10
   1   1  18    1.46    0.09
   2   1  18    5.26    0.20
   2  -1  18    5.10    0.20
  -2  -1 -18    4.73    0.20
   2   1  18    4.99    0.21
   2  -1  18    5.37    0.21
  -2   1 -18    5.23    0.21
  -3  -1 -18    0.69    0.09
   3   1  18    0.88    0.09
  -3   1 -18    0.82    0.09
   3  -1  18    0.86    0.09
   3   1  18    0.81    0.09
   3  -1  18    0.90    0.09
   4   1  18    0.03    0.05
  -4   1 -18    0.06    0.06
   4   1  18    0.01    0.05
   4  -1  18    0.04    0.05
  -4  -1 -18    0.06    0.06
  -5  -1 -18    1.53    0.13
  -5   1 -18    1.31    0.13
   5  -1  18    1.24    0.12
  -6  -1 -18    0.34    0.09
   6  -2 -18    1.54    0.12
  -6  -2  18    1.42    0.13
   6   2 -18    1.51    0.13
  -6   2  18    1.54    0.14
  -5  -2  18    8.24    0.30
   5  -2 -18    8.10    0.30
  -5  -2  18    8.35    0.33
  -5   2  18    8.43    0.31
   5   2 -18    8.53    0.31
   4   2 -18    0.04    0.05
  -4  -2  18    0.11    0.05
   4  -2 -18    0.12    0.05
  -4   2  18    0.16    0.05
  -4  -2  18    0.23    0.06
  -3   2  18    8.87    0.31
  -3  -2  18    8.80    0.32
   3   2 -18    8.69    0.30
  -3   2  18    9.16    0.28
   3  -2 -18    8.69    0.29
   2  -2 -18    5.88    0.21
  -2   2  18    6.05    0.24
  -2  -2  18    6.38    0.25
   2   2 -18    5.70    0.23
   2  -2 -18    6.35    0.22
  -2   2  18    6.31    0.20
  -1  -2  18    0.57    0.07
   1  -2 -18    0.49    0.06
  -1   2  18    0.44    0.07
   1  -2 -18    0.56    0.07
   1   2 -18    0.61    0.06
   0  -2  18    4.44    0.19
   0  -2 -18    4.70    0.17
   0  -2 -18    4.55    0.18
   0   2  18    4.56    0.20
   0   2 -18    4.32    0.17
   0  -2  18    4.92    0.20
  -1   2 -18    2.59    0.14
   1  -2  18    2.66    0.14
   1   2  18    2.74    0.13
  -1  -2 -18    2.83    0.14
   1  -2  18    2.92    0.14
   1   2  18    2.79    0.15
   2   2  18   21.84    0.66
   2  -2  18   22.67    0.65
   2  -2  18   22.23    0.63
  -2  -2 -18   22.40    0.62
  -2   2 -18   21.80    0.62
  -3  -2 -18    0.46    0.08
  -3   2 -18    0.46    0.08
   3   2  18    0.44    0.07
   3  -2  18    0.47    0.08
   4   2  18    1.33    0.12
   4  -2  18    1.22    0.11
  -4  -2 -18    1.20    0.11
  -4   2 -18    1.26    0.11
  -5  -2 -18    0.84    0.10
   5  -2  18    0.75    0.10
  -5   2 -18    0.77    0.11
  -6  -3  18    4.25    0.23
  -6  -3  18    4.35    0.22
  -6   3  18    4.71    0.23
   6  -3 -18    4.47    0.21
  -5  -3  18    0.91    0.11
   5  -3 -18    0.84    0.09
  -5  -3  18    0.67    0.09
  -5   3  18    0.85    0.10
   5   3 -18    0.76    0.09
   4   3 -18    1.60    0.12
   4  -3 -18    1.68    0.11
  -4   3  18    1.79    0.12
  -4  -3  18    1.81    0.12
  -4  -3  18    1.56    0.13
  -3   3  18    0.04    0.05
  -3   3  18    0.07    0.05
   3  -3 -18    0.15    0.05
   3  -3 -18    0.08    0.05
  -3  -3  18    0.10    0.06
   3   3 -18    0.03    0.05
  -2   3  18   21.94    0.65
   2   3 -18   21.51    0.62
  -2   3  18   21.81    0.57
   2  -3 -18   22.60    0.60
  -2  -3  18   21.07    0.66
   2  -3 -18   22.27    0.59
  -1  -3  18   89.53    2.39
   1  -3 -18   91.30    2.19
   1   3 -18   89.82    2.27
  -1   3  18   89.28    2.39
   0   3  18   21.27    0.64
   0   3 -18   21.08    0.58
   0  -3  18   21.49    0.62
   0  -3 -18   21.37    0.59
   0  -3  18   21.89    0.64
   1  -3  18    2.16    0.13
   1   3  18    2.18    0.13
   1  -3  18    2.17    0.13
  -1   3 -18    2.10    0.12
  -1  -3 -18    2.18    0.12
   2  -3  18    6.91    0.27
  -2   3 -18    7.15    0.27
  -2  -3 -18    7.38    0.26
   2   3  18    6.71    0.27
   2  -3  18    7.79    0.27
   3   3  18    0.70    0.09
   3  -3  18    0.46    0.08
  -3  -3 -18    0.62    0.09
  -3   3 -18    0.69    0.09
   4  -3  18    4.10    0.20
  -4  -3 -18    4.38    0.21
   4   3  18    4.38    0.22
  -4   3 -18    4.32    0.22
  -5  -3 -18    5.26    0.24
  -5   3 -18    4.96    0.25
   5  -3  18    4.98    0.24
   5   3  18    5.17    0.25
  -5  -4  18    0.04    0.06
   5   4 -18    0.04    0.06
  -5   4  18    0.01    0.06
  -5  -4  18    0.03    0.06
   4   4 -18    3.40    0.17
  -4  -4  18    2.95    0.18
  -4   4  18    3.29    0.17
   3  -4 -18    0.01    0.05
   3   4 -18    0.04    0.06
  -3  -4  18    0.01    0.06
  -3   4  18    0.07    0.05
  -2   4  18    0.34    0.07
  -2   4  18    0.46    0.07
   2   4 -18    0.36    0.07
   2  -4 -18    0.37    0.07
  -2  -4  18    0.20    0.07
  -1  -4  18    2.30    0.14
  -1   4  18    2.06    0.13
   1  -4 -18    2.05    0.12
   1   4 -18    2.11    0.13
   0  -4  18    0.26    0.06
   0   4  18    0.01    0.05
   0   4 -18    0.04    0.04
   0  -4 -18    0.06    0.05
   0  -4  18    0.00    0.05
   1   4  18    0.05    0.05
   1  -4  18    0.13    0.06
  -1   4 -18    0.10    0.05
   1  -4  18    0.20    0.06
  -1  -4 -18    0.10    0.06
  -2  -4 -18    0.25    0.06
  -2   4 -18    0.29    0.06
   2   4  18    0.24    0.06
   2  -4  18    0.18    0.06
   3   4  18    0.64    0.09
   3  -4  18    0.69    0.09
  -3  -4 -18    0.66    0.09
  -3   4 -18    0.71    0.09
   4   4  18    0.28    0.08
   4  -4  18    0.38    0.08
  -4   4 -18    0.27    0.08
  -4  -4 -18    0.28    0.07
  -5  -4 -18    0.28    0.08
   5   4  18    0.34    0.09
   5   5 -18    0.00    0.06
  -5   5  18    0.01    0.06
   4  -5 -18    2.95    0.15
  -4  -5  18    2.57    0.17
   4   5 -18    2.70    0.16
  -4   5  18    2.66    0.17
   3   5 -18    0.04    0.06
  -3   5  18    0.01    0.06
   3  -5 -18    0.03    0.06
  -3  -5  18    0.03    0.05
  -2   5  18    0.90    0.09
   2   5 -18    0.58    0.08
   2  -5 -18    0.67    0.08
  -2  -5  18    0.59    0.09
  -2   5  18    0.71    0.09
   1   5 -18    0.73    0.09
  -1  -5  18    0.61    0.08
  -1   5  18    0.65    0.09
   1  -5 -18    0.56    0.08
   0  -5  18    0.52    0.08
   0  -5  18    0.50    0.08
   0   5  18    0.37    0.07
   0  -5 -18    0.43    0.07
   1  -5  18   10.31    0.34
  -1   5 -18    9.52    0.33
  -1  -5 -18    9.74    0.33
   1   5  18    9.52    0.36
   1  -5  18    9.89    0.35
  -2   5 -18    3.95    0.19
   2   5  18    3.92    0.21
  -2  -5 -18    3.98    0.19
   2  -5  18    3.77    0.20
  -3   5 -18    0.25    0.08
  -3  -5 -18    0.30    0.07
   3   5  18    0.18    0.07
   3  -5  18    0.17    0.06
  -4   5 -18    0.57    0.10
   4   5  18    0.60    0.10
  -4  -5 -18    0.70    0.10
   4  -5  18    0.59    0.09
  -4   6  18    0.10    0.07
   4   6 -18    0.05    0.06
  -4  -6  18   -0.02    0.06
   4  -6 -18    0.04    0.06
   3   6 -18    0.31    0.07
  -3   6  18    0.29    0.08
  -3  -6  18    0.25    0.08
   3  -6 -18    0.28    0.07
   2  -6 -18    4.23    0.19
  -2   6  18    4.01    0.19
  -2  -6  18    3.90    0.21
   2   6 -18    4.03    0.20
  -1   6  18    0.83    0.09
  -1  -6  18    0.95    0.10
  -1   6  18    0.77    0.10
   1   6 -18    0.81    0.09
   1  -6 -18    0.93    0.10
   0  -6  18    3.17    0.17
   0   6 -18    3.16    0.17
   0  -6 -18    3.11    0.16
   0   6  18    3.20    0.18
  -1  -6 -18    0.44    0.08
   1   6  18    0.44    0.09
  -1   6 -18    0.47    0.08
   1  -6  18    0.61    0.09
  -2   6 -18    0.84    0.10
   2  -6  18    1.06    0.11
  -2  -6 -18    0.84    0.10
   2   6  18    0.99    0.12
  -3  -6 -18    0.45    0.08
   3   6  18    0.30    0.08
   3  -6  18    0.42    0.08
  -3   6 -18    0.42    0.09
  -4  -6 -18    1.32    0.12
  -3   7  18   -0.03    0.06
   3  -7 -18   -0.01    0.07
  -2   7  18    0.01    0.06
   2  -7 -18    0.15    0.07
  -2  -7  18    0.09    0.07
   1  -7 -18    3.34    0.18
  -1  -7  18    3.05    0.18
   1   7 -18    3.31    0.18
  -1   7  18    3.17    0.17
   0  -7 -18    1.90    0.13
   0   7 -18    1.88    0.13
   0   7  18    1.99    0.15
   1  -7  18    1.04    0.12
   1   7  18    0.88    0.11
  -1  -7 -18    0.95    0.10
   2   7  18    0.16    0.08
   2  -7  18    0.10    0.06
  -2   7 -18    0.20    0.07
  -2  -7 -18    0.07    0.06
  -1   8  18    0.09    0.06
  -1  -8  18    0.13    0.07
   0   8  18    0.25    0.09
   6   0 -19    0.01    0.06
  -6   0  19   -0.03    0.06
  -5   0  19   -0.03    0.05
   5   0 -19    0.12    0.06
   4   0 -19    0.06    0.05
  -4   0  19    0.10    0.05
  -4   0  19    0.04    0.05
   3   0 -19   -0.05    0.04
  -3   0  19    0.08    0.05
  -2   0  19    0.00    0.03
   2   0 -19   -0.02    0.04
  -1   0  19   -0.03    0.04
   1   0 -19    0.00    0.04
   1   0 -19    0.00    0.04
   0   0  19    0.03    0.04
   0   0 -19    0.09    0.05
   0   0 -19    0.13    0.05
   1   0  19    0.07    0.05
  -1   0 -19    0.01    0.05
   1   0  19    0.02    0.04
   2   0  19   -0.04    0.04
  -2   0 -19    0.04    0.04
   2   0  19    0.00    0.04
  -3   0 -19    0.08    0.06
   3   0  19    0.02    0.05
   3   0  19    0.00    0.05
  -4   0 -19    0.02    0.06
   4   0  19    0.06    0.05
   5   0  19   -0.06    0.05
  -5   0 -19   -0.02    0.06
   6  -1 -19    4.58    0.22
  -6  -1  19    4.53    0.22
  -6   1  19    4.58    0.22
  -5  -1  19   17.60    0.52
   5  -1 -19   17.55    0.53
   5   1 -19   16.27    0.53
  -5  -1  19   17.82    0.56
  -5   1  19   17.10    0.52
  -4  -1  19    0.73    0.08
  -4   1  19    0.93    0.09
  -4   1  19    0.88    0.09
   4  -1 -19    0.83    0.09
   4   1 -19    0.79    0.09
  -4  -1  19    0.87    0.10
  -3   1  19    0.09    0.05
  -3  -1  19    0.28    0.06
   3   1 -19    0.09    0.05
   3  -1 -19    0.09    0.05
   2   1 -19    8.53    0.29
   2  -1 -19    8.65    0.26
  -2   1  19    8.83    0.31
  -2  -1  19    8.12    0.30
   2  -1 -19    8.91    0.28
   1   1 -19    2.19    0.11
   1  -1 -19    2.03    0.11
   1  -1 -19    2.34    0.12
  -1   1  19    2.12    0.13
  -1  -1  19    1.98    0.13
   1   1 -19    2.11    0.12
   0   1 -19   36.84    0.94
   0   1 -19   36.26    0.97
   0   1  19   35.75    1.03
   0  -1  19   36.82    1.03
   0  -1 -19   38.74    0.97
   0  -1 -19   36.40    0.94
   1  -1  19    5.57    0.22
  -1   1 -19    5.76    0.22
   1   1  19    5.61    0.23
  -1  -1 -19    5.72    0.21
   1  -1  19    5.67    0.22
   1   1  19    5.64    0.21
  -2   1 -19    1.17    0.10
   2  -1  19    1.22    0.10
   2   1  19    1.25    0.09
   2  -1  19    1.15    0.09
   2   1  19    1.22    0.10
  -2  -1 -19    1.14    0.10
  -3  -1 -19    7.78    0.29
  -3   1 -19    7.84    0.30
   3   1  19    8.48    0.28
   3  -1  19    8.20    0.29
   3   1  19    7.81    0.30
   3  -1  19    8.43    0.29
   4   1  19    8.85    0.32
  -4  -1 -19    8.92    0.33
   4   1  19    8.72    0.31
  -4   1 -19    8.85    0.33
   4  -1  19    8.44    0.31
  -5  -1 -19    0.05    0.06
  -5   1 -19   -0.07    0.06
   5  -1  19    0.00    0.05
  -6   2  19    3.51    0.20
  -6  -2  19    3.40    0.19
   6  -2 -19    3.56    0.19
   5   2 -19    8.19    0.31
  -5  -2  19    8.18    0.30
  -5  -2  19    8.33    0.33
   5  -2 -19    8.51    0.31
  -5   2  19    8.79    0.32
   4  -2 -19    3.46    0.16
  -4  -2  19    3.36    0.18
  -4   2  19    3.47    0.17
   4   2 -19    3.17    0.17
  -3   2  19    3.57    0.18
  -3   2  19    4.12    0.16
   3   2 -19    3.44    0.17
   3  -2 -19    3.59    0.16
  -3  -2  19    3.65    0.18
   2  -2 -19    3.70    0.15
   2   2 -19    3.63    0.17
  -2   2  19    3.69    0.17
  -2  -2  19    3.60    0.18
   2  -2 -19    3.56    0.15
   1  -2 -19   29.48    0.76
   1  -2 -19   28.45    0.76
  -1   2  19   29.09    0.83
   1   2 -19   28.64    0.74
  -1  -2  19   28.55    0.83
   1   2 -19   28.84    0.79
   0  -2  19   60.15    1.58
   0  -2 -19   64.41    1.55
   0  -2 -19   62.27    1.52
   0   2  19   60.83    1.66
   0  -2  19   60.50    1.66
   0   2 -19   60.29    1.51
   1   2  19   21.09    0.63
  -1  -2 -19   21.40    0.59
   1  -2  19   21.23    0.62
  -1   2 -19   20.23    0.58
   1  -2  19   20.88    0.60
  -2  -2 -19    0.06    0.06
   2   2  19    0.01    0.05
   2  -2  19   -0.01    0.04
  -2   2 -19    0.08    0.05
   2  -2  19    0.09    0.05
  -3  -2 -19   -0.05    0.05
  -3   2 -19    0.02    0.05
   3  -2  19    0.01    0.05
   3   2  19   -0.02    0.05
  -4   2 -19    0.08    0.06
   4   2  19    0.08    0.06
  -4  -2 -19   -0.01    0.05
   4  -2  19    0.05    0.06
  -5  -2 -19    0.82    0.11
   5  -2  19    0.69    0.10
  -5   2 -19    0.73    0.11
   5   3 -19    0.28    0.08
  -5   3  19    0.30    0.08
   5  -3 -19    0.25    0.06
  -5  -3  19    0.24    0.08
  -4  -3  19    2.23    0.15
   4   3 -19    2.37    0.14
   4  -3 -19    2.32    0.13
  -4   3  19    2.36    0.14
   3   3 -19    5.82    0.24
  -3  -3  19    5.73    0.25
   3  -3 -19    6.12    0.22
  -3   3  19    6.08    0.24
  -3   3  19    5.87    0.22
   3  -3 -19    5.86    0.22
   2   3 -19    0.72    0.09
   2  -3 -19    0.65    0.08
   2  -3 -19    0.86    0.08
  -2  -3  19    0.68    0.09
  -2   3  19    0.72    0.09
   1  -3 -19    3.73    0.17
   1   3 -19    3.79    0.18
  -1  -3  19    3.65    0.18
  -1   3  19    3.56    0.18
   0  -3 -19    0.24    0.06
   0   3  19    0.21    0.06
   0  -3  19    0.14    0.06
   0   3 -19    0.13    0.05
   0  -3  19    0.12    0.06
   1   3  19    5.28    0.23
   1  -3  19    5.62    0.22
  -1   3 -19    5.27    0.21
   1  -3  19    5.58    0.23
  -1  -3 -19    5.38    0.21
  -2  -3 -19   -0.03    0.05
   2  -3  19    0.04    0.04
   2  -3  19    0.06    0.05
   2   3  19    0.03    0.05
  -2   3 -19    0.06    0.05
  -3   3 -19    0.33    0.07
  -3  -3 -19    0.31    0.07
   3   3  19    0.33    0.07
   3  -3  19    0.45    0.08
   4  -3  19    3.73    0.20
   4   3  19    3.96    0.20
  -4   3 -19    3.74    0.20
  -4  -3 -19    4.02    0.20
   5   3  19    0.09    0.07
  -5   3 -19    0.20    0.08
  -5  -3 -19    0.20    0.08
   5  -3  19    0.18    0.07
   5   4 -19    0.16    0.07
  -5   4  19    0.22    0.07
  -5  -4  19    0.18    0.08
  -4  -4  19    1.69    0.14
  -4   4  19    1.81    0.13
   4   4 -19    1.66    0.12
   3  -4 -19   27.10    0.72
   3   4 -19   26.09    0.75
  -3   4  19   27.60    0.72
  -3  -4  19   26.18    0.81
  -2   4  19    2.30    0.15
   2  -4 -19    2.39    0.13
  -2  -4  19    2.40    0.15
   2   4 -19    2.13    0.14
  -1   4  19    2.12    0.14
  -1  -4  19    2.14    0.14
   1  -4 -19    2.48    0.13
   1   4 -19    2.16    0.14
   0   4 -19   14.18    0.42
   0  -4  19   14.35    0.46
   0  -4 -19   14.28    0.43
   0  -4  19   14.29    0.45
   0   4  19   14.26    0.47
  -1  -4 -19    0.07    0.06
   1  -4  19    0.06    0.05
  -1   4 -19    0.03    0.05
   1  -4  19    0.12    0.05
   1   4  19    0.03    0.05
   2   4  19    1.12    0.11
  -2  -4 -19    1.18    0.11
   2  -4  19    1.18    0.11
  -2   4 -19    1.14    0.11
   3   4  19    4.91    0.23
  -3  -4 -19    4.57    0.21
  -3   4 -19    4.42    0.22
   3  -4  19    4.59    0.22
  -4   4 -19    0.23    0.08
   4   4  19    0.18    0.07
  -4  -4 -19    0.32    0.08
   4  -4  19    0.22    0.07
   5   4  19    2.38    0.17
  -5  -4 -19    2.72    0.17
  -5   5  19    3.86    0.21
   5   5 -19    3.60    0.20
  -4  -5  19    2.50    0.17
   4   5 -19    2.71    0.16
  -4   5  19    2.83    0.17
  -3  -5  19    0.02    0.06
   3   5 -19    0.00    0.06
   3  -5 -19    0.05    0.06
  -3   5  19    0.04    0.06
   2   5 -19    0.12    0.06
   2  -5 -19    0.12    0.06
  -2   5  19    0.13    0.06
  -2  -5  19    0.12    0.06
   1  -5 -19    0.59    0.08
  -1  -5  19    0.70    0.09
  -1   5  19    0.67    0.09
   1   5 -19    0.75    0.09
   0  -5  19    0.14    0.06
   0  -5 -19    0.15    0.06
   0   5  19    0.12    0.06
   1   5  19   12.79    0.45
  -1   5 -19   13.05    0.41
   1  -5  19   13.84    0.44
   1  -5  19   12.85    0.43
  -1  -5 -19   12.85    0.41
  -2  -5 -19    1.12    0.11
   2  -5  19    1.17    0.11
  -2   5 -19    1.06    0.11
   2   5  19    1.17    0.12
   3   5  19    0.80    0.11
  -3   5 -19    0.95    0.11
  -3  -5 -19    0.96    0.11
   3  -5  19    0.92    0.11
   4  -5  19    0.68    0.10
  -4   5 -19    0.66    0.11
  -4  -5 -19    0.72    0.10
   4   5  19    0.76    0.11
   4   6 -19   -0.02    0.06
   4  -6 -19    0.06    0.06
  -4   6  19    0.01    0.06
   3  -6 -19    0.10    0.07
  -3   6  19    0.08    0.06
   3   6 -19    0.02    0.06
  -3  -6  19    0.06    0.06
  -2  -6  19    0.06    0.06
   2   6 -19    0.12    0.06
   2  -6 -19    0.10    0.06
  -2   6  19    0.10    0.06
  -1   6  19    0.73    0.09
  -1  -6  19    0.78    0.10
   1  -6 -19    0.73    0.09
   1   6 -19    0.80    0.09
   0   6 -19    0.06    0.05
   0  -6  19    0.06    0.05
   0   6  19    0.09    0.06
   0  -6 -19    0.20    0.07
   1   6  19    0.15    0.07
  -1   6 -19    0.17    0.07
   1  -6  19    0.14    0.07
  -1  -6 -19    0.17    0.07
  -2   6 -19    2.99    0.18
   2  -6  19    3.17    0.19
  -2  -6 -19    3.16    0.17
   2   6  19    3.26    0.20
  -3  -6 -19    0.01    0.06
   3   6  19    0.00    0.06
  -3   6 -19   -0.01    0.06
   3  -6  19    0.07    0.06
  -3   7  19    0.76    0.10
   2  -7 -19    0.49    0.09
  -2  -7  19    0.44    0.09
   2   7 -19    0.42    0.09
  -2   7  19    0.45    0.08
  -1  -7  19    1.67    0.14
   1  -7 -19    1.41    0.13
   1   7 -19    1.60    0.13
   0  -7 -19    2.18    0.14
   0   7  19    2.32    0.16
   0   7 -19    1.93    0.14
   1   7  19    0.95    0.12
  -1  -7 -19    0.87    0.10
   1  -7  19    0.97    0.11
  -2  -7 -19    0.89    0.11
   2  -7  19    0.78    0.10
  -2   7 -19    0.84    0.11
  -6   0  20    0.02    0.06
   5   0 -20    6.64    0.27
  -5   0  20    6.44    0.26
  -4   0  20   30.99    0.91
   4   0 -20   31.14    0.86
  -3   0  20    7.03    0.28
   3   0 -20    7.40    0.26
  -2   0  20    0.72    0.08
   2   0 -20    0.67    0.07
  -1   0  20   33.53    0.95
   1   0 -20   33.37    0.85
   1   0 -20   33.39    0.89
   0   0 -20   27.98    0.75
   0   0  20   28.38    0.82
   0   0 -20   29.14    0.77
   1   0  20   36.93    1.04
   1   0  20   37.65    0.99
  -1   0 -20   37.15    0.97
  -2   0 -20    9.12    0.32
   2   0  20    8.91    0.32
   2   0  20    9.49    0.31
   3   0  20   -0.01    0.05
   3   0  20    0.00    0.05
  -3   0 -20   -0.04    0.05
   4   0  20    1.28    0.11
  -4   0 -20    1.23    0.12
   5   0  20    3.96    0.20
  -5   0 -20    4.31    0.22
  -6   1  20    0.21    0.07
  -6  -1  20    0.15    0.07
  -5   1  20    2.76    0.16
   5   1 -20    2.51    0.16
   5  -1 -20    2.81    0.16
  -5  -1  20    2.41    0.16
   4   1 -20    0.06    0.05
   4  -1 -20    0.09    0.05
  -4  -1  20    0.04    0.05
  -4   1  20    0.10    0.05
   3  -1 -20    5.28    0.21
  -3   1  20    5.63    0.23
   3   1 -20    5.43    0.22
  -3  -1  20    5.03    0.23
  -2  -1  20    1.65    0.11
   2  -1 -20    1.78    0.10
   2  -1 -20    1.44    0.10
   2   1 -20    1.63    0.11
  -2   1  20    1.59    0.11
   1   1 -20    2.73    0.14
  -1  -1  20    2.66    0.15
   1   1 -20    2.77    0.13
   1  -1 -20    2.68    0.13
  -1   1  20    2.71    0.15
   1  -1 -20    2.84    0.14
   0   1  20    1.62    0.13
   0  -1 -20    1.76    0.12
   0   1 -20    1.88    0.12
   0  -1  20    1.69    0.12
   0  -1 -20    1.97    0.12
   0   1 -20    1.58    0.11
   1  -1  20   18.74    0.57
  -1   1 -20   19.05    0.54
   1   1  20   19.13    0.54
   1   1  20   18.75    0.58
   1  -1  20   18.52    0.55
  -1  -1 -20   18.48    0.53
   2  -1  20    1.65    0.11
   2  -1  20    1.69    0.12
  -2   1 -20    1.68    0.12
   2   1  20    1.75    0.11
  -2  -1 -20    1.60    0.12
   2   1  20    1.61    0.12
   3   1  20    0.14    0.06
  -3   1 -20    0.13    0.06
   3   1  20    0.15    0.05
   3  -1  20    0.04    0.05
   3  -1  20    0.14    0.05
  -3  -1 -20    0.11    0.06
   4  -1  20    0.17    0.06
  -4  -1 -20    0.18    0.07
  -4   1 -20    0.15    0.07
   4   1  20    0.08    0.06
  -5  -1 -20    0.01    0.06
   5  -1  20   -0.02    0.06
  -5   1 -20   -0.02    0.06
  -6   2  20    0.85    0.11
   5  -2 -20    0.64    0.09
   5   2 -20    0.77    0.10
  -5   2  20    0.78    0.10
  -5  -2  20    0.70    0.10
  -4  -2  20    0.08    0.05
   4  -2 -20    0.00    0.05
  -4   2  20    0.03    0.05
   4   2 -20    0.03    0.05
  -3   2  20    0.50    0.07
  -3  -2  20    0.48    0.07
   3  -2 -20    0.42    0.06
   3   2 -20    0.38    0.06
   2  -2 -20   27.64    0.72
  -2   2  20   25.98    0.78
  -2  -2  20   25.74    0.78
   2   2 -20   26.27    0.74
   2  -2 -20   27.66    0.70
   1   2 -20    1.87    0.12
   1  -2 -20    1.65    0.10
  -1  -2  20    1.75    0.12
  -1   2  20    1.86    0.13
   1  -2 -20    1.77    0.11
   0  -2  20    0.25    0.06
   0  -2 -20    0.29    0.06
   0   2 -20    0.25    0.06
   0   2  20    0.20    0.06
   1  -2  20    7.05    0.26
  -1  -2 -20    7.25    0.24
  -1   2 -20    6.69    0.25
  -1  -2 -20    7.00    0.25
   1   2  20    6.45    0.27
   1  -2  20    6.57    0.25
   2  -2  20    2.20    0.14
   2  -2  20    2.42    0.14
  -2  -2 -20    2.38    0.14
  -2   2 -20    2.44    0.14
   2   2  20    2.40    0.15
  -3   2 -20    0.02    0.05
  -3  -2 -20    0.06    0.05
   3   2  20    0.09    0.06
   3  -2  20    0.00    0.05
  -4   2 -20    1.09    0.12
  -4  -2 -20    1.08    0.11
   4  -2  20    1.02    0.11
   4   2  20    1.06    0.11
  -5   2 -20    0.07    0.07
   5  -2  20    0.09    0.07
  -5  -2 -20   -0.03    0.07
  -5   3  20    4.91    0.23
  -5  -3  20    4.64    0.24
   5   3 -20    4.51    0.22
   5  -3 -20    4.61    0.21
   4   3 -20    1.28    0.11
  -4  -3  20    1.25    0.12
  -4   3  20    1.14    0.10
   4  -3 -20    1.32    0.10
  -3   3  20    7.71    0.29
  -3  -3  20    7.28    0.30
   3   3 -20    7.45    0.28
   3  -3 -20    7.96    0.27
   3  -3 -20    8.10    0.26
  -2   3  20   10.88    0.38
  -2  -3  20   10.89    0.38
   2  -3 -20   11.55    0.34
   2   3 -20   10.46    0.36
   1   3 -20    3.86    0.18
   1  -3 -20    3.95    0.17
  -1  -3  20    3.91    0.19
  -1   3  20    4.06    0.20
   0   3  20   11.09    0.39
   0  -3 -20   11.33    0.35
   0  -3  20   11.40    0.38
   0   3 -20   10.86    0.34
   1  -3  20    6.65    0.25
  -1   3 -20    6.18    0.24
  -1  -3 -20    6.33    0.24
   1  -3  20    6.01    0.25
   1   3  20    6.28    0.26
   2  -3  20    0.66    0.09
  -2  -3 -20    0.77    0.09
   2   3  20    0.77    0.09
   2  -3  20    0.84    0.09
  -2   3 -20    0.71    0.09
   3   3  20    1.26    0.12
   3  -3  20    1.21    0.12
  -3  -3 -20    1.15    0.11
  -3   3 -20    1.21    0.12
  -4  -3 -20    0.02    0.06
   4   3  20    0.01    0.06
  -4   3 -20   -0.03    0.05
   4  -3  20    0.04    0.06
   5   3  20    1.05    0.12
  -5  -3 -20    1.01    0.12
  -5   4  20    1.19    0.12
   5   4 -20    1.12    0.12
  -5  -4  20    1.13    0.13
   4   4 -20    1.12    0.11
  -4   4  20    1.26    0.12
  -4  -4  20    1.09    0.12
  -3  -4  20    0.30    0.08
   3   4 -20    0.48    0.08
   3  -4 -20    0.53    0.08
   2  -4 -20    3.90    0.17
   2   4 -20    3.50    0.17
  -2  -4  20    3.49    0.19
  -2   4  20    3.49    0.18
  -1  -4  20    4.81    0.22
   1   4 -20    4.75    0.21
  -1   4  20    5.05    0.22
   1  -4 -20    4.89    0.20
   0  -4  20    1.17    0.10
   0   4  20    1.27    0.11
   0   4 -20    1.27    0.10
   0  -4 -20    1.16    0.10
  -1  -4 -20    2.45    0.14
  -1   4 -20    2.61    0.15
   1  -4  20    2.71    0.15
   1  -4  20    2.50    0.15
   1   4  20    2.16    0.15
   2  -4  20    0.50    0.08
  -2  -4 -20    0.44    0.08
  -2   4 -20    0.61    0.09
   2   4  20    0.45    0.08
  -3  -4 -20    0.05    0.06
  -3   4 -20    0.04    0.06
   3   4  20   -0.08    0.05
   3  -4  20    0.01    0.05
   4   4  20    0.99    0.12
   4  -4  20    0.90    0.11
  -4   4 -20    0.87    0.12
  -4  -4 -20    1.10    0.12
   4   5 -20    1.04    0.11
  -4  -5  20    1.13    0.12
  -4   5  20    1.20    0.12
   3   5 -20    3.61    0.19
  -3  -5  20    3.62    0.20
   3  -5 -20    3.57    0.18
   2  -5 -20   18.78    0.54
   2   5 -20   18.38    0.56
  -2  -5  20   17.97    0.59
  -2   5  20   18.59    0.59
   1  -5 -20    0.06    0.06
  -1   5  20    0.10    0.06
  -1  -5  20    0.08    0.06
   1   5 -20    0.05    0.06
   0   5 -20    0.63    0.08
   0  -5 -20    0.62    0.09
   0   5  20    0.76    0.09
   0  -5  20    0.77    0.09
  -1  -5 -20    0.43    0.08
  -1   5 -20    0.47    0.08
   1   5  20    0.51    0.09
   1  -5  20    0.47    0.09
  -2   5 -20    2.89    0.17
  -2  -5 -20    2.79    0.16
   2   5  20    2.66    0.17
   2  -5  20    2.79    0.17
   3   5  20    2.35    0.17
  -3  -5 -20    2.61    0.16
   3  -5  20    2.08    0.16
  -3   5 -20    2.38    0.17
  -4  -5 -20   -0.03    0.06
   4   6 -20    3.37    0.19
  -4   6  20    3.69    0.20
  -3  -6  20    1.28    0.13
   3  -6 -20    1.23    0.12
   3   6 -20    1.25    0.12
   2  -6 -20    3.37    0.18
  -2  -6  20    3.37    0.20
   2   6 -20    3.40    0.18
   1   6 -20    1.84    0.14
  -1   6  20    2.11    0.15
  -1  -6  20    1.94    0.14
   1  -6 -20    1.95    0.14
   0  -6  20    0.01    0.05
   0   6 -20   -0.02    0.05
   0   6  20    0.03    0.06
   0  -6 -20    0.06    0.06
   1  -6  20    3.57    0.20
  -1   6 -20    3.73    0.19
   1   6  20    3.15    0.19
  -1  -6 -20    3.40    0.18
   2   6  20    6.10    0.29
   2  -6  20    6.26    0.28
  -2  -6 -20    6.22    0.26
  -2   6 -20    6.21    0.27
  -3  -6 -20    0.71    0.10
  -3   6 -20    0.68    0.11
   3  -6  20    0.66    0.10
  -2  -7  20    0.43    0.09
   2  -7 -20    0.62    0.10
   2   7 -20    0.65    0.10
   1  -7 -20   -0.03    0.06
  -1  -7  20    0.06    0.06
   1   7 -20    0.02    0.06
   0   7 -20    0.34    0.08
   0  -7 -20    0.35    0.09
   0   7  20    0.22    0.08
   1  -7  20    0.55    0.10
   1   7  20    0.33    0.09
  -1  -7 -20    0.55    0.09
  -2   7 -20    0.95    0.12
   5   0 -21    0.06    0.06
  -4   0  21    0.05    0.06
   4   0 -21    0.09    0.06
   3   0 -21    0.01    0.05
  -3   0  21    0.05    0.05
  -2   0  21    0.05    0.04
   2   0 -21    0.09    0.05
  -1   0  21    0.06    0.05
   1   0 -21   -0.02    0.04
   1   0 -21   -0.06    0.04
   0   0 -21    0.13    0.06
   0   0  21    0.12    0.06
   0   0 -21    0.10    0.06
  -1   0 -21    0.09    0.06
   1   0  21    0.06    0.05
   1   0  21    0.02    0.05
  -2   0 -21   -0.04    0.05
   2   0  21    0.00    0.05
   2   0  21    0.03    0.04
   3   0  21    0.00    0.05
   3   0  21    0.07    0.05
  -3   0 -21   -0.04    0.05
   4   0  21    0.04    0.06
  -4   0 -21   -0.05    0.06
  -5   0 -21    0.05    0.07
   5   0  21    0.04    0.06
   5  -1 -21    0.39    0.08
  -5  -1  21    0.30    0.08
   5   1 -21    0.22    0.07
   4  -1 -21    0.59    0.08
   4   1 -21    0.55    0.08
  -4   1  21    0.86    0.09
  -4  -1  21    0.67    0.09
   3   1 -21    2.40    0.14
   3  -1 -21    2.64    0.14
  -3  -1  21    2.75    0.16
  -3   1  21    2.62    0.15
  -2   1  21    2.70    0.16
   2   1 -21    2.79    0.15
   2  -1 -21    2.91    0.14
  -2  -1  21    2.72    0.16
   2  -1 -21    2.84    0.13
   1   1 -21   16.74    0.50
   1  -1 -21   16.74    0.47
   1  -1 -21   17.45    0.49
  -1  -1  21   16.66    0.53
  -1   1  21   16.70    0.53
   1   1 -21   16.76    0.47
   0  -1  21   39.93    1.13
   0   1 -21   40.34    1.03
   0  -1 -21   41.35    1.06
   0   1  21   39.75    1.13
   0   1 -21   40.28    1.07
   0  -1 -21   40.84    1.04
   1   1  21    0.55    0.07
   1  -1  21    0.63    0.08
  -1  -1 -21    0.47    0.08
   1  -1  21    0.59    0.08
   1   1  21    0.70    0.08
  -1   1 -21    0.54    0.08
   2   1  21    6.54    0.24
   2   1  21    6.34    0.26
  -2   1 -21    6.26    0.25
   2  -1  21    6.18    0.25
   2  -1  21    6.11    0.25
  -2  -1 -21    6.57    0.25
   3  -1  21    3.58    0.18
   3   1  21    3.75    0.19
  -3  -1 -21    3.61    0.19
   3   1  21    3.76    0.17
  -3   1 -21    3.41    0.19
   3  -1  21    3.62    0.18
  -4  -1 -21   -0.01    0.06
  -4   1 -21    0.10    0.07
   4  -1  21    0.00    0.06
   4   1  21    0.07    0.06
  -5   1 -21    1.68    0.15
  -5  -1 -21    1.61    0.14
   5  -1  21    1.52    0.13
  -5  -2  21    3.63    0.20
   5   2 -21    3.71    0.20
   5  -2 -21    3.70    0.19
   4   2 -21    8.57    0.32
  -4  -2  21    8.95    0.34
   4  -2 -21    8.98    0.31
   3   2 -21   -0.02    0.04
  -3   2  21    0.01    0.05
   3  -2 -21    0.05    0.04
  -3  -2  21    0.04    0.05
  -2  -2  21   18.76    0.59
   2  -2 -21   18.86    0.53
  -2   2  21   18.85    0.58
   2  -2 -21   19.09    0.52
   2   2 -21   17.98    0.55
  -1  -2  21    1.36    0.11
  -1   2  21    1.55    0.12
   1  -2 -21    1.49    0.10
   1   2 -21    1.42    0.11
   1  -2 -21    1.51    0.10
   0   2  21    0.55    0.08
   0  -2 -21    0.43    0.06
   0  -2 -21    0.42    0.07
   0  -2  21    0.62    0.08
   0   2 -21    0.44    0.07
   0   2 -21    0.46    0.07
  -1   2 -21    0.36    0.07
   1  -2  21    0.43    0.08
   1   2  21    0.37    0.07
  -1  -2 -21    0.48    0.08
   1  -2  21    0.45    0.07
  -2   2 -21    0.38    0.07
   2  -2  21    0.27    0.06
   2   2  21    0.39    0.07
   2  -2  21    0.31    0.06
  -2  -2 -21    0.42    0.08
   3   2  21    4.42    0.22
  -3   2 -21    4.67    0.22
   3  -2  21    4.78    0.22
  -3  -2 -21    4.69    0.22
   4  -2  21    0.18    0.07
   4   2  21    0.16    0.07
  -4   2 -21    0.04    0.06
  -4  -2 -21    0.14    0.06
  -5  -2 -21    0.03    0.07
   5  -2  21    0.03    0.07
  -5  -3  21    0.09    0.07
   5  -3 -21   -0.04    0.05
   5   3 -21   -0.03    0.06
   4  -3 -21   -0.01    0.05
  -4  -3  21    0.05    0.06
   4   3 -21   -0.01    0.05
  -3  -3  21    0.02    0.05
   3   3 -21    0.02    0.06
   3  -3 -21   -0.04    0.04
  -3   3  21    0.03    0.05
  -2   3  21    4.18    0.20
  -2  -3  21    3.81    0.19
   2  -3 -21    3.98    0.17
   2   3 -21    3.83    0.19
   1  -3 -21    0.24    0.06
  -1   3  21    0.46    0.08
  -1  -3  21    0.23    0.06
   1   3 -21    0.09    0.05
   0  -3  21   11.05    0.37
   0   3 -21   10.46    0.36
   0   3 -21   10.32    0.34
   0   3  21   10.86    0.38
   0  -3 -21   10.80    0.34
   1  -3  21    0.06    0.05
   1  -3  21    0.00    0.05
  -1   3 -21   -0.04    0.04
   1   3  21    0.04    0.05
  -1  -3 -21    0.01    0.05
   2  -3  21    0.39    0.07
   2  -3  21    0.34    0.08
  -2   3 -21    0.40    0.08
  -2  -3 -21    0.46    0.08
   2   3  21    0.38    0.07
  -3   3 -21    0.24    0.07
  -3  -3 -21    0.21    0.07
   3  -3  21    0.28    0.08
   3   3  21    0.32    0.08
  -4   3 -21    0.15    0.08
   4  -3  21    0.13    0.07
   4   3  21    0.11    0.07
  -4  -3 -21    0.06    0.07
  -4  -4  21    0.73    0.11
   4   4 -21    0.78    0.10
   3   4 -21    5.71    0.25
  -3  -4  21    5.77    0.26
   3  -4 -21    5.97    0.23
   2   4 -21    2.99    0.17
  -2   4  21    3.20    0.18
  -2  -4  21    3.33    0.18
   2  -4 -21    3.43    0.16
  -1   4  21   12.51    0.43
   1   4 -21   12.47    0.42
   1  -4 -21   12.86    0.40
  -1  -4  21   12.98    0.44
   0  -4 -21    3.83    0.18
   0   4 -21    3.44    0.18
   0  -4  21    3.79    0.19
   0   4  21    3.75    0.19
  -1   4 -21    0.60    0.08
   1  -4  21    0.49    0.08
  -1  -4 -21    0.47    0.08
   1  -4  21    0.47    0.07
   1   4  21    0.47    0.09
   2   4  21    4.64    0.23
  -2  -4 -21    4.72    0.21
  -2   4 -21    4.39    0.21
   2  -4  21    4.30    0.21
  -3   4 -21    1.45    0.13
   3  -4  21    1.18    0.12
  -3  -4 -21    1.27    0.12
   3   4  21    1.50    0.13
  -4  -4 -21    2.04    0.15
   4   4  21    2.01    0.16
   4  -4  21    1.90    0.16
  -4   4 -21    1.97    0.16
   4   5 -21    2.99    0.18
  -4  -5  21    2.86    0.19
   3  -5 -21    3.54    0.18
  -3  -5  21    3.43    0.20
   3   5 -21    3.31    0.18
   2  -5 -21    0.62    0.09
  -2   5  21    0.77    0.10
  -2  -5  21    0.51    0.09
   2   5 -21    0.78    0.10
   1  -5 -21    8.13    0.29
   1   5 -21    7.99    0.30
  -1  -5  21    8.10    0.32
  -1   5  21    7.24    0.31
   0   5 -21    1.21    0.11
   0  -5  21    1.40    0.12
   0   5  21    1.68    0.13
   0  -5 -21    1.49    0.12
  -1  -5 -21    0.39    0.08
   1  -5  21    0.44    0.09
   1   5  21    0.40    0.08
  -1   5 -21    0.34    0.08
  -2   5 -21    8.28    0.32
   2   5  21    8.39    0.34
   2  -5  21    8.37    0.33
  -2  -5 -21    8.87    0.32
   3   5  21    3.38    0.21
  -3   5 -21    3.37    0.20
  -3  -5 -21    3.56    0.19
   3  -5  21    3.38    0.20
   3  -6 -21    0.12    0.07
   3   6 -21    0.06    0.07
  -3  -6  21    0.08    0.06
   2   6 -21    1.67    0.13
   2  -6 -21    1.57    0.13
  -2  -6  21    1.39    0.13
  -1  -6  21    1.39    0.12
  -1   6  21    1.29    0.12
   1   6 -21    1.23    0.12
   1  -6 -21    1.22    0.11
   0   6 -21    0.31    0.07
   0   6  21    0.28    0.08
   0  -6  21    0.26    0.07
   0  -6 -21    0.42    0.08
  -1  -6 -21    1.73    0.13
   1   6  21    1.41    0.14
   1  -6  21    1.74    0.14
   2  -6  21    0.44    0.09
  -2   6 -21    0.73    0.10
   2   6  21    0.58    0.10
  -2  -6 -21    0.60    0.10
   2   7 -21    0.00    0.06
   1   7 -21    1.93    0.15
  -1  -7  21    2.13    0.16
   0   7  21    2.37    0.17
   0   7 -21    2.57    0.17
   1  -7  21    0.19    0.07
   1   7  21    0.22    0.08
   5   0 -22   12.85    0.43
  -4   0  22    0.27    0.07
   4   0 -22    0.42    0.08
  -3   0  22    5.76    0.25
   3   0 -22    5.73    0.23
  -2   0  22   17.20    0.55
   2   0 -22   17.99    0.52
  -1   0  22    4.52    0.21
   1   0 -22    5.10    0.19
   1   0 -22    4.82    0.20
   0   0 -22   21.11    0.59
   0   0  22   20.52    0.63
   0   0 -22   20.49    0.58
  -1   0 -22   38.95    1.00
   1   0  22   38.48    1.03
   1   0  22   37.56    1.08
   2   0  22    0.47    0.07
   2   0  22    0.44    0.07
  -2   0 -22    0.53    0.08
   3   0  22    0.44    0.08
   3   0  22    0.49    0.08
  -3   0 -22    0.43    0.08
  -4   0 -22    2.81    0.18
   4   0  22    2.81    0.17
   5   0  22    0.56    0.09
   5  -1 -22    1.59    0.13
   5   1 -22    1.51    0.13
  -5  -1  22    1.57    0.14
   4  -1 -22    0.02    0.05
   4   1 -22    0.13    0.06
  -4   1  22    0.11    0.06
  -4  -1  22    0.05    0.06
   3   1 -22    4.34    0.20
  -3  -1  22    4.80    0.22
   3  -1 -22    4.43    0.19
  -3   1  22    4.16    0.20
   2   1 -22    1.47    0.11
   2  -1 -22    1.36    0.10
  -2   1  22    1.09    0.11
  -2  -1  22    1.26    0.11
  -1  -1  22    4.26    0.20
   1  -1 -22    4.56    0.18
   1  -1 -22    4.22    0.17
   1   1 -22    4.13    0.19
  -1   1  22    3.90    0.19
   1   1 -22    4.25    0.17
   0   1 -22    3.88    0.18
   0  -1  22    3.78    0.19
   0  -1 -22    4.33    0.18
   0   1  22    3.80    0.19
   0   1 -22    3.76    0.17
   0  -1 -22    4.18    0.18
   1   1  22    0.46    0.08
   1  -1  22    0.56    0.08
  -1   1 -22    0.50    0.08
  -1  -1 -22    0.49    0.08
   1  -1  22    0.48    0.07
   1   1  22    0.54    0.07
  -2   1 -22    0.01    0.05
  -2  -1 -22   -0.02    0.05
   2  -1  22    0.04    0.05
   2   1  22    0.04    0.05
   2  -1  22    0.01    0.05
   2   1  22   -0.04    0.04
   3   1  22    0.20    0.06
  -3   1 -22    0.14    0.07
   3  -1  22    0.15    0.06
   3  -1  22    0.19    0.06
  -3  -1 -22    0.19    0.07
   4  -1  22    3.70    0.20
  -4  -1 -22    3.56    0.20
   4   1  22    3.76    0.20
  -4   1 -22    3.72    0.20
   5  -1  22    0.06    0.06
   5  -2 -22    1.69    0.13
  -5  -2  22    1.82    0.15
   5   2 -22    1.78    0.14
   4   2 -22    2.29    0.14
  -4  -2  22    2.42    0.16
   4  -2 -22    2.49    0.15
   3  -2 -22    2.02    0.12
  -3   2  22    2.13    0.14
  -3  -2  22    2.10    0.15
   3   2 -22    2.09    0.13
  -2   2  22    0.24    0.07
   2  -2 -22    0.17    0.06
  -2  -2  22    0.22    0.06
   2   2 -22    0.17    0.06
   2  -2 -22    0.24    0.06
   1  -2 -22    0.20    0.06
   1  -2 -22    0.08    0.05
  -1  -2  22    0.19    0.06
  -1   2  22    0.17    0.06
   1   2 -22    0.13    0.06
   0  -2 -22   14.44    0.44
   0  -2  22   14.52    0.48
   0   2  22   15.42    0.49
   0   2 -22   14.63    0.46
   0  -2 -22   15.02    0.44
   0   2 -22   14.69    0.44
   1  -2  22    3.06    0.16
   1   2  22    3.04    0.17
   1  -2  22    2.95    0.16
  -1  -2 -22    2.87    0.16
  -1   2 -22    3.12    0.16
   2  -2  22    3.49    0.17
   2   2  22    3.45    0.19
   2  -2  22    3.52    0.18
  -2   2 -22    3.44    0.18
  -2  -2 -22    3.33    0.17
  -3   2 -22    2.21    0.15
   3   2  22    2.05    0.14
   3  -2  22    2.01    0.15
  -3  -2 -22    1.90    0.14
  -4  -2 -22    0.53    0.10
  -4   2 -22    0.52    0.10
   4   2  22    0.55    0.09
   4  -2  22    0.57    0.09
   5  -3 -22    5.05    0.22
  -5  -3  22    4.53    0.25
   4  -3 -22    5.07    0.21
   4   3 -22    4.77    0.22
  -4  -3  22    4.55    0.24
  -3  -3  22    0.19    0.06
  -3   3  22    0.16    0.06
   3   3 -22    0.22    0.07
   2  -3 -22    1.62    0.11
  -2   3  22    1.69    0.13
   2   3 -22    1.55    0.12
  -2  -3  22    1.53    0.13
   1   3 -22    2.04    0.13
   1  -3 -22    2.19    0.13
  -1  -3  22    2.07    0.14
  -1   3  22    2.13    0.15
   0  -3 -22    0.14    0.06
   0   3  22    0.17    0.06
   0   3 -22    0.20    0.06
   0   3 -22    0.17    0.06
   0  -3  22    0.14    0.06
  -1  -3 -22   10.27    0.34
  -1   3 -22    9.99    0.34
   1   3  22    9.26    0.36
   1  -3  22    9.86    0.35
   1  -3  22    9.41    0.35
  -2   3 -22    0.07    0.06
   2   3  22    0.02    0.06
  -2  -3 -22    0.12    0.06
   2  -3  22    0.10    0.05
   2  -3  22    0.13    0.06
  -3  -3 -22    1.62    0.13
   3  -3  22    1.45    0.13
   3   3  22    1.53    0.13
  -3   3 -22    1.39    0.13
   4  -3  22    2.28    0.17
   4   3  22    2.17    0.16
  -4   3 -22    2.19    0.17
  -4  -3 -22    2.44    0.17
   4   4 -22    0.21    0.08
  -4  -4  22    0.33    0.09
  -3  -4  22    0.13    0.07
   3  -4 -22    0.20    0.06
   3   4 -22    0.17    0.07
  -2  -4  22    0.24    0.07
   2   4 -22    0.18    0.07
  -2   4  22    0.16    0.07
   2  -4 -22    0.26    0.07
  -1   4  22    5.34    0.24
   1  -4 -22    5.13    0.21
  -1  -4  22    5.16    0.23
   1   4 -22    4.74    0.22
   0   4  22    6.45    0.27
   0   4 -22    5.97    0.25
   0  -4  22    6.19    0.26
   0  -4 -22    6.58    0.25
   1   4  22    2.99    0.18
  -1  -4 -22    3.16    0.17
  -1   4 -22    3.00    0.17
   1  -4  22    3.35    0.17
   1  -4  22    2.86    0.17
  -2   4 -22    1.76    0.14
  -2  -4 -22    2.03    0.14
   2  -4  22    1.85    0.14
   2   4  22    1.92    0.15
  -3  -4 -22    0.94    0.11
   3  -4  22    0.62    0.10
   3   4  22    0.86    0.11
  -3   4 -22    0.73    0.10
  -4  -4 -22    0.03    0.07
   4   4  22   -0.01    0.06
   4   5 -22    3.14    0.19
  -3  -5  22    1.23    0.12
   3   5 -22    1.32    0.12
   3  -5 -22    1.18    0.11
   2   5 -22    3.18    0.18
  -2  -5  22    3.26    0.19
  -2   5  22    3.35    0.19
   2  -5 -22    3.10    0.17
   1  -5 -22    0.18    0.07
  -1   5  22    0.11    0.06
  -1  -5  22    0.05    0.06
   1   5 -22    0.03    0.06
   0  -5  22    2.05    0.14
   0   5  22    2.00    0.15
   0   5 -22    1.82    0.13
   0  -5 -22    1.79    0.13
   1   5  22    2.67    0.18
  -1  -5 -22    3.02    0.17
  -1   5 -22    2.94    0.17
   1  -5  22    2.84    0.18
   2   5  22    1.56    0.15
  -2   5 -22    1.86    0.15
  -2  -5 -22    1.70    0.13
   2  -5  22    1.77    0.15
   3  -5  22    1.71    0.15
  -3   5 -22    1.67    0.15
   3   5  22    1.52    0.15
  -3  -5 -22    1.86    0.15
   3  -6 -22    3.23    0.18
   3   6 -22    3.08    0.19
  -2  -6  22    0.66    0.10
   2   6 -22    0.94    0.11
   2  -6 -22    0.85    0.11
   1  -6 -22   -0.01    0.06
  -1  -6  22   -0.03    0.05
  -1   6  22    0.00    0.06
   1   6 -22    0.06    0.06
   0   6 -22    3.60    0.20
   0   6  22    3.72    0.21
   0  -6  22    4.11    0.21
   0  -6 -22    3.90    0.20
  -1  -6 -22    1.13    0.12
   1  -6  22    1.20    0.13
   1   6  22    1.01    0.12
   2  -6  22   -0.03    0.06
  -2   6 -22    0.04    0.07
  -1  -7  22    0.62    0.10
   1   7 -22    0.61    0.10
   0   7 -22    2.46    0.17
   0   7  22    2.53    0.18
   5   0 -23    0.01    0.06
  -4   0  23   -0.04    0.05
   4   0 -23   -0.01    0.04
   3   0 -23    0.01    0.05
  -3   0  23    0.02    0.05
   2   0 -23    0.01    0.05
  -2   0  23    0.01    0.05
   1   0 -23   -0.04    0.04
   1   0 -23    0.03    0.05
  -1   0  23    0.02    0.05
   0   0 -23    0.11    0.06
   0   0 -23    0.10    0.06
   0   0  23    0.12    0.06
   1   0  23    0.03    0.05
   1   0  23    0.10    0.06
  -1   0 -23    0.14    0.06
   2   0  23    0.03    0.05
   2   0  23   -0.04    0.04
  -2   0 -23    0.01    0.05
   3   0  23    0.04    0.05
  -3   0 -23    0.01    0.06
   3   0  23    0.01    0.05
   4   0  23    0.04    0.06
  -4   0 -23   -0.06    0.06
   5   1 -23    6.80    0.28
  -5  -1  23    6.75    0.30
   5  -1 -23    7.07    0.28
   4  -1 -23   10.01    0.35
   4   1 -23    9.63    0.35
  -4  -1  23    9.92    0.38
  -4   1  23   10.25    0.37
  -3  -1  23    0.37    0.07
   3   1 -23    0.35    0.07
   3  -1 -23    0.38    0.07
  -3   1  23    0.43    0.08
   2  -1 -23    6.68    0.25
  -2   1  23    6.61    0.27
  -2  -1  23    6.45    0.27
   2   1 -23    6.78    0.26
   1   1 -23    2.77    0.15
  -1  -1  23    2.55    0.16
  -1   1  23    2.71    0.16
   1  -1 -23    3.01    0.15
   1  -1 -23    2.88    0.14
   0   1 -23    5.13    0.21
   0  -1 -23    5.08    0.21
   0   1  23    5.01    0.23
   0  -1 -23    5.38    0.21
   0   1 -23    5.14    0.21
   0  -1  23    4.89    0.22
   1  -1  23   14.88    0.47
   1  -1  23   15.16    0.49
   1   1  23   14.64    0.49
  -1  -1 -23   15.13    0.46
  -1   1 -23   15.07    0.46
  -2  -1 -23    1.29    0.11
   2  -1  23    1.18    0.10
   2   1  23    1.13    0.10
  -2   1 -23    1.33    0.12
   2   1  23    1.34    0.11
   2  -1  23    1.25    0.11
  -3   1 -23    0.27    0.08
   3  -1  23    0.27    0.06
   3   1  23    0.31    0.07
   3  -1  23    0.28    0.07
  -3  -1 -23    0.22    0.07
  -4  -1 -23    0.24    0.08
   4   1  23    0.13    0.06
  -4   1 -23    0.14    0.08
   4  -1  23    0.17    0.07
   5  -2 -23    1.81    0.14
  -5  -2  23    1.99    0.16
   4   2 -23    7.59    0.30
   4  -2 -23    8.18    0.30
  -4  -2  23    7.78    0.33
  -3   2  23   -0.01    0.05
   3   2 -23    0.08    0.06
   3  -2 -23    0.14    0.05
  -3  -2  23    0.09    0.06
  -2  -2  23   -0.01    0.05
   2  -2 -23   -0.01    0.04
   2   2 -23   -0.02    0.05
   2  -2 -23   -0.04    0.04
  -2   2  23   -0.03    0.05
   1  -2 -23    5.62    0.22
  -1  -2  23    5.64    0.24
   1   2 -23    5.66    0.23
  -1   2  23    5.64    0.25
   1  -2 -23    5.74    0.22
   0  -2  23    1.79    0.13
   0   2  23    1.51    0.13
   0   2 -23    1.72    0.12
   0   2 -23    1.69    0.12
   0  -2 -23    1.73    0.12
  -1   2 -23    1.46    0.12
   1  -2  23    1.43    0.12
   1  -2  23    1.53    0.12
  -1  -2 -23    1.43    0.12
   1   2  23    1.57    0.13
  -2   2 -23    0.39    0.08
   2   2  23    0.46    0.08
   2  -2  23    0.48    0.07
  -2  -2 -23    0.44    0.08
   2  -2  23    0.54    0.09
   3  -2  23    0.01    0.06
   3   2  23    0.04    0.05
  -3   2 -23    0.01    0.06
  -3  -2 -23   -0.04    0.06
  -4   2 -23    0.71    0.11
   4  -2  23    0.64    0.10
  -4  -2 -23    0.66    0.11
   4   2  23    0.73    0.10
   5  -3 -23    0.58    0.09
  -4  -3  23    2.02    0.16
   4   3 -23    1.72    0.14
   3   3 -23    0.48    0.08
  -3   3  23    0.52    0.08
  -3  -3  23    0.48    0.09
  -2   3  23    8.32    0.33
   2  -3 -23    8.67    0.29
   2   3 -23    8.42    0.31
  -2  -3  23    8.34    0.33
  -1   3  23    0.39    0.08
  -1  -3  23    0.45    0.08
   1  -3 -23    0.50    0.08
   1   3 -23    0.47    0.08
   0   3  23    0.81    0.10
   0  -3  23    0.87    0.09
   0   3 -23    0.79    0.09
   0  -3 -23    0.75    0.09
   0   3 -23    0.78    0.09
   1   3  23    4.03    0.21
  -1  -3 -23    3.96    0.19
   1  -3  23    4.25    0.20
  -1   3 -23    4.22    0.20
   1  -3  23    3.99    0.20
  -2  -3 -23    1.45    0.12
   2  -3  23    1.55    0.13
   2   3  23    1.35    0.13
  -2   3 -23    1.40    0.13
   3  -3  23    0.87    0.11
   3   3  23    0.87    0.11
  -3   3 -23    0.92    0.11
  -3  -3 -23    0.90    0.11
  -4  -3 -23    0.02    0.07
   4  -3  23    0.03    0.06
   4   3  23    0.01    0.06
  -4  -4  23    3.64    0.22
   4   4 -23    3.70    0.20
   3   4 -23    2.76    0.17
  -3  -4  23    2.61    0.18
  -2   4  23    2.29    0.16
   2  -4 -23    2.17    0.14
  -2  -4  23    2.08    0.15
   2   4 -23    2.02    0.15
   1  -4 -23    1.29    0.11
   1   4 -23    1.22    0.12
  -1  -4  23    1.08    0.11
  -1   4  23    1.11    0.12
   0  -4  23    0.17    0.07
   0   4  23    0.17    0.07
   0  -4 -23    0.11    0.07
   0   4 -23    0.10    0.06
  -1  -4 -23    1.63    0.13
   1  -4  23    1.59    0.14
   1  -4  23    1.63    0.13
   1   4  23    1.57    0.14
  -1   4 -23    1.69    0.13
   2   4  23    8.88    0.36
   2  -4  23    8.40    0.34
  -2  -4 -23    9.22    0.34
  -2   4 -23    9.09    0.34
   3   4  23    1.08    0.13
  -3  -4 -23    1.20    0.13
  -3   4 -23    0.99    0.12
   3  -4  23    1.16    0.13
  -3  -5  23   -0.02    0.04
   3   5 -23   -0.03    0.06
   3  -5 -23    0.00    0.06
   2  -5 -23    4.24    0.20
  -2   5  23    4.20    0.22
   2   5 -23    3.84    0.20
  -2  -5  23    3.89    0.22
  -1   5  23    0.38    0.08
   1   5 -23    0.32    0.08
   1  -5 -23    0.33    0.08
  -1  -5  23    0.38    0.08
   0  -5  23    0.39    0.08
   0   5 -23    0.21    0.07
   0  -5 -23    0.36    0.08
   0   5  23    0.30    0.08
   1   5  23    1.22    0.13
  -1  -5 -23    1.17    0.12
  -1   5 -23    1.23    0.12
   1  -5  23    1.16    0.12
   2   5  23    1.27    0.14
  -2  -5 -23    1.42    0.13
  -2   5 -23    1.42    0.13
   2  -5  23    1.40    0.14
  -2  -6  23    0.42    0.09
   2   6 -23    0.44    0.09
   2  -6 -23    0.38    0.09
   1  -6 -23    0.45    0.09
  -1  -6  23    0.61    0.09
  -1   6  23    0.50    0.09
   1   6 -23    0.54    0.09
   0  -6 -23    0.37    0.09
   0   6  23    0.21    0.08
   0  -6  23    0.27    0.08
   0   6 -23    0.35    0.08
   1  -6  23    1.21    0.13
   1   6  23    1.06    0.13
  -1  -6 -23    1.15    0.12
  -2   6 -23    0.55    0.10
   4   0 -24    7.27    0.29
  -4   0  24    7.98    0.32
  -3   0  24    1.86    0.14
   3   0 -24    1.71    0.12
   2   0 -24   21.45    0.61
  -2   0  24   20.03    0.65
   1   0 -24    0.04    0.05
   1   0 -24   -0.03    0.04
  -1   0  24    0.04    0.05
   0   0 -24    1.92    0.12
   0   0  24    1.78    0.13
   0   0 -24    2.07    0.13
   1   0  24    3.54    0.18
  -1   0 -24    3.57    0.18
   1   0  24    3.35    0.18
   2   0  24    1.59    0.12
  -2   0 -24    0.97    0.10
   2   0  24    1.04    0.10
   3   0  24    1.54    0.13
  -3   0 -24    1.53    0.13
   3   0  24    1.75    0.13
  -4   0 -24    0.98    0.12
   4   0  24    1.01    0.11
  -5  -1  24    0.03    0.06
   5  -1 -24    0.09    0.06
  -4   1  24    0.00    0.06
  -4  -1  24   -0.04    0.05
   4  -1 -24    0.11    0.06
   4   1 -24    0.02    0.06
   3  -1 -24    7.04    0.26
  -3   1  24    6.49    0.28
  -3  -1  24    6.47    0.28
   3   1 -24    6.78    0.27
  -2  -1  24    0.29    0.07
   2  -1 -24    0.37    0.07
  -2   1  24    0.28    0.07
   2   1 -24    0.34    0.07
  -1   1  24    1.07    0.10
   1  -1 -24    1.11    0.10
  -1  -1  24    1.00    0.10
   1  -1 -24    1.01    0.10
   1   1 -24    1.11    0.10
   0  -1 -24    8.96    0.30
   0   1 -24    8.91    0.31
   0  -1 -24    8.73    0.30
   0   1 -24    8.94    0.30
   0  -1  24    8.34    0.32
   0   1  24    8.17    0.33
   1  -1  24    0.28    0.07
  -1  -1 -24    0.41    0.08
  -1   1 -24    0.25    0.07
  -1  -1 -24    0.27    0.06
   1   1  24    0.26    0.07
   1  -1  24    0.40    0.08
   2   1  24    0.08    0.06
  -2   1 -24    0.06    0.06
   2  -1  24   -0.04    0.05
   2   1  24    0.12    0.06
  -2  -1 -24    0.00    0.06
   2  -1  24    0.08    0.05
   3  -1  24    1.11    0.10
   3   1  24    1.02    0.11
  -3   1 -24    1.03    0.11
  -3  -1 -24    1.08    0.12
   3  -1  24    1.07    0.11
  -4   1 -24    0.14    0.08
   4   1  24    0.18    0.07
  -4  -1 -24    0.14    0.08
   4  -1  24    0.15    0.07
   5  -2 -24    1.21    0.12
  -5  -2  24    1.24    0.14
   4   2 -24    4.70    0.23
  -4  -2  24    4.83    0.24
   4  -2 -24    4.75    0.22
   3   2 -24    0.21    0.06
  -3  -2  24    0.35    0.07
  -3   2  24    0.16    0.06
   3  -2 -24    0.19    0.06
  -2   2  24    0.00    0.05
   2   2 -24   -0.03    0.04
  -2  -2  24    0.01    0.05
   2  -2 -24    0.00    0.04
  -1   2  24    5.14    0.24
   1   2 -24    5.24    0.23
  -1  -2  24    4.99    0.23
   1  -2 -24    5.25    0.21
   1  -2 -24    5.57    0.21
   0   2  24    6.45    0.27
   0  -2 -24    6.58    0.25
   0   2 -24    6.58    0.25
   0  -2  24    6.51    0.27
   0   2 -24    6.34    0.26
  -1   2 -24    0.62    0.09
   1  -2  24    0.61    0.08
   1  -2  24    0.71    0.09
   1   2  24    0.61    0.09
  -1  -2 -24    0.72    0.09
   2   2  24   -0.05    0.04
  -2  -2 -24    0.09    0.06
   2  -2  24   -0.01    0.05
  -2   2 -24    0.06    0.06
   2  -2  24    0.00    0.06
   3  -2  24    0.58    0.09
   3   2  24    0.47    0.09
  -3  -2 -24    0.61    0.09
  -3   2 -24    0.41    0.09
   4   2  24    0.96    0.11
   4  -2  24    0.88    0.12
   4   3 -24    0.79    0.11
  -4  -3  24    0.77    0.11
  -3  -3  24    2.82    0.18
  -3   3  24    3.09    0.18
   3   3 -24    3.14    0.17
   2   3 -24    2.03    0.14
  -2   3  24    2.05    0.15
   2  -3 -24    2.15    0.13
  -2  -3  24    2.05    0.15
  -1   3  24    2.84    0.17
   1  -3 -24    3.09    0.16
   1   3 -24    2.74    0.16
  -1  -3  24    2.66    0.17
   0  -3  24    4.76    0.22
   0   3 -24    4.55    0.22
   0   3  24    4.94    0.23
   0  -3 -24    4.76    0.21
   1  -3  24    4.93    0.23
   1   3  24    4.70    0.24
  -1   3 -24    5.03    0.22
  -1  -3 -24    5.05    0.22
   1  -3  24    4.99    0.23
  -2  -3 -24    2.67    0.16
  -2   3 -24    2.58    0.16
   2  -3  24    2.34    0.16
   2   3  24    2.44    0.17
   3   3  24    0.78    0.11
   3  -3  24    0.84    0.11
  -3  -3 -24    1.04    0.12
  -3   3 -24    0.81    0.11
   3   4 -24    2.28    0.16
  -3  -4  24    2.22    0.17
  -2  -4  24    0.84    0.11
   2  -4 -24    0.75    0.09
  -2   4  24    0.86    0.11
   2   4 -24    0.82    0.10
   1   4 -24    0.10    0.06
  -1  -4  24    0.13    0.06
   1  -4 -24    0.20    0.07
  -1   4  24    0.09    0.07
   0  -4 -24    0.56    0.09
   0  -4  24    0.51    0.08
   0   4 -24    0.60    0.09
   0   4  24    0.45    0.09
  -1  -4 -24   -0.04    0.05
   1  -4  24    0.00    0.06
  -1   4 -24    0.00    0.06
   1  -4  24    0.13    0.06
   1   4  24    0.09    0.07
  -2  -4 -24    4.29    0.21
   2  -4  24    3.80    0.21
  -2   4 -24    3.98    0.21
   2   4  24    3.90    0.22
  -3  -4 -24    2.52    0.17
   3   4  24    2.45    0.18
  -3   4 -24    2.31    0.17
   3   5 -24    0.13    0.07
   2  -5 -24    1.58    0.13
  -2  -5  24    1.50    0.14
   2   5 -24    1.70    0.14
  -2   5  24    1.85    0.15
  -1  -5  24    0.80    0.10
   1  -5 -24    0.80    0.10
  -1   5  24    0.85    0.11
   1   5 -24    0.80    0.10
   0   5  24    1.19    0.13
   0  -5 -24    1.28    0.12
   0   5 -24    1.18    0.12
   0  -5  24    1.26    0.12
  -1  -5 -24   -0.03    0.06
   1   5  24    0.00    0.06
   1  -5  24    0.02    0.06
   2   5  24   -0.01    0.06
   2  -5  24    0.01    0.06
  -2  -5 -24    0.03    0.06
  -2   5 -24    0.03    0.07
  -1  -6  24    1.77    0.15
  -1   6  24    1.95    0.16
   1  -6 -24    1.84    0.14
   1   6 -24    1.72    0.15
   0  -6  24    0.09    0.06
   0   6 -24   -0.08    0.06
   0   6  24    0.07    0.08
   4   0 -25    0.11    0.06
  -4   0  25    0.00    0.06
   3   0 -25    0.01    0.05
  -3   0  25    0.02    0.05
   2   0 -25   -0.05    0.05
  -2   0  25    0.04    0.06
   1   0 -25    0.05    0.05
   1   0 -25   -0.02    0.04
  -1   0  25   -0.08    0.04
   0   0 -25    0.05    0.05
   0   0  25    0.06    0.05
   0   0 -25    0.06    0.05
   1   0  25    0.00    0.05
  -1   0 -25    0.01    0.05
   2   0  25    0.01    0.05
  -2   0 -25    0.04    0.06
   2   0  25    0.05    0.05
  -3   0 -25    0.01    0.06
   3   0  25    0.00    0.05
   3   0  25   -0.04    0.05
  -5  -1  25    0.64    0.11
  -4  -1  25    3.72    0.21
   4   1 -25    3.59    0.19
   4  -1 -25    3.90    0.19
  -4   1  25    3.88    0.21
  -3  -1  25    2.95    0.18
   3  -1 -25    2.82    0.16
   3   1 -25    2.90    0.16
  -3   1  25    3.03    0.18
   2  -1 -25    0.12    0.06
  -2  -1  25    0.18    0.07
   2   1 -25    0.28    0.07
  -2   1  25    0.25    0.07
  -1   1  25    5.69    0.25
   1   1 -25    5.67    0.24
  -1  -1  25    5.52    0.25
   1  -1 -25    6.40    0.23
   1  -1 -25    5.90    0.23
   0  -1  25    0.11    0.06
   0  -1 -25    0.23    0.06
   0   1 -25    0.12    0.06
   0   1  25    0.17    0.06
   0   1 -25    0.09    0.06
   0  -1 -25    0.14    0.06
   1  -1  25    3.02    0.17
  -1  -1 -25    3.04    0.17
   1  -1  25    3.08    0.17
   1   1  25    2.98    0.17
  -1  -1 -25    2.99    0.16
  -1   1 -25    2.77    0.16
   2  -1  25    1.30    0.12
   2   1  25    1.43    0.13
  -2   1 -25    1.30    0.12
   2  -1  25    1.41    0.12
  -2  -1 -25    1.45    0.13
  -3  -1 -25    0.00    0.06
   3   1  25    0.04    0.06
  -3   1 -25    0.01    0.06
   3  -1  25    0.03    0.06
   4  -1  25    0.63    0.10
   4  -2 -25    1.01    0.11
  -4  -2  25    0.88    0.11
   4   2 -25    0.86    0.11
   3   2 -25    0.39    0.08
   3  -2 -25    0.40    0.07
  -3  -2  25    0.44    0.09
  -3   2  25    0.31    0.08
   2   2 -25    3.83    0.19
  -2   2  25    3.38    0.19
  -2  -2  25    3.45    0.20
   2  -2 -25    3.70    0.17
   1   2 -25    0.56    0.08
   1  -2 -25    0.50    0.08
  -1   2  25    0.59    0.09
  -1  -2  25    0.52    0.08
   0   2  25    1.75    0.14
   0   2 -25    1.73    0.13
   0   2 -25    1.91    0.13
   0  -2  25    1.90    0.14
   0  -2 -25    1.76    0.13
   1  -2  25    6.93    0.28
  -1   2 -25    6.81    0.27
   1   2  25    6.93    0.29
  -1  -2 -25    7.22    0.28
   1  -2  25    6.79    0.28
  -2   2 -25    1.03    0.11
   2  -2  25    1.10    0.11
   2  -2  25    0.93    0.11
  -2  -2 -25    1.01    0.11
   2   2  25    0.99    0.11
   3   2  25    0.11    0.06
   3  -2  25    0.13    0.07
  -3  -2 -25    0.21    0.08
  -3   2 -25    0.09    0.07
   4   2  25    0.31    0.08
  -4  -3  25    0.17    0.09
  -3   3  25    0.99    0.11
   3   3 -25    0.81    0.10
  -3  -3  25    0.69    0.10
   2   3 -25    5.03    0.23
   2  -3 -25    4.71    0.20
  -2  -3  25    4.57    0.23
  -2   3  25    4.53    0.23
  -1   3  25    0.13    0.07
   1   3 -25    0.17    0.06
   1  -3 -25    0.08    0.06
  -1  -3  25    0.13    0.06
   0  -3 -25    0.01    0.06
   0   3  25   -0.04    0.05
   0  -3  25   -0.04    0.05
   0   3 -25   -0.04    0.04
  -1  -3 -25    1.80    0.14
   1  -3  25    1.73    0.13
   1   3  25    1.41    0.14
  -1   3 -25    1.69    0.13
   1  -3  25    1.69    0.14
  -2   3 -25    0.03    0.07
   2  -3  25   -0.01    0.06
  -2  -3 -25    0.16    0.07
   2   3  25    0.08    0.07
   3  -3  25    0.55    0.10
   3   3  25    0.49    0.09
  -3   3 -25    0.49    0.10
  -3  -3 -25    0.62    0.10
   3   4 -25    1.23    0.13
  -3  -4  25    1.52    0.14
   2   4 -25    3.36    0.19
  -2   4  25    3.53    0.20
  -2  -4  25    3.38    0.20
   2  -4 -25    3.63    0.18
   1  -4 -25    3.66    0.19
   1   4 -25    3.47    0.19
  -1   4  25    3.97    0.22
  -1  -4  25    3.55    0.20
   0  -4  25    0.62    0.09
   0  -4 -25    0.45    0.08
   0   4 -25    0.49    0.09
   0   4  25    0.41    0.09
   1   4  25    1.15    0.13
  -1   4 -25    1.26    0.12
  -1  -4 -25    1.32    0.12
   1  -4  25    1.17    0.13
   1  -4  25    1.18    0.11
  -2   4 -25    0.13    0.08
  -2  -4 -25    0.15    0.08
   2   4  25    0.10    0.07
   2  -4  25    0.06    0.07
   2  -5 -25    0.10    0.06
  -2  -5  25    0.07    0.06
  -2   5  25    0.00    0.06
   2   5 -25    0.02    0.07
   1   5 -25    1.26    0.13
  -1   5  25    1.43    0.15
  -1  -5  25    1.47    0.13
   1  -5 -25    1.44    0.13
   0   5 -25    4.12    0.22
   0  -5  25    4.10    0.22
   0  -5 -25    4.25    0.21
   0   5  25    4.16    0.23
  -1  -5 -25    0.07    0.07
   1  -5  25    0.14    0.07
   1   5  25    0.20    0.08
  -2   5 -25   -0.01    0.06
  -1   6  25    0.33    0.09
   0  -6  25    0.37    0.09
   4   0 -26    0.79    0.10
  -4   0  26    0.80    0.11
  -3   0  26    0.18    0.07
   3   0 -26    0.16    0.06
   2   0 -26    0.04    0.05
  -2   0  26    0.11    0.06
  -1   0  26    0.19    0.06
   1   0 -26    0.23    0.07
   0   0  26    9.07    0.35
   0   0 -26    9.18    0.32
   0   0 -26    9.69    0.33
  -1   0 -26    0.57    0.08
  -1   0 -26    0.64    0.09
   1   0  26    0.66    0.09
   2   0  26    0.07    0.06
   2   0  26    0.10    0.06
  -2   0 -26    0.07    0.06
   3   0  26    0.90    0.10
   3   0  26    0.83    0.10
  -3   0 -26    0.94    0.12
  -4   1  26    1.13    0.13
  -4  -1  26    1.02    0.12
   4  -1 -26    1.13    0.11
   4   1 -26    1.19    0.12
  -3   1  26    0.04    0.06
  -3  -1  26    0.02    0.05
   3   1 -26   -0.06    0.05
   3  -1 -26    0.14    0.06
  -2  -1  26    0.31    0.07
   2   1 -26    0.39    0.08
  -2   1  26    0.37    0.08
   2  -1 -26    0.38    0.07
   1   1 -26    4.21    0.20
  -1  -1  26    4.15    0.21
   1  -1 -26    4.11    0.19
   1  -1 -26    4.47    0.20
  -1   1  26    3.99    0.21
   0  -1 -26    1.44    0.12
   0  -1  26    1.27    0.12
   0   1 -26    1.26    0.12
   0   1  26    1.15    0.11
   0   1 -26    1.32    0.11
   0  -1 -26    1.34    0.11
  -1  -1 -26    0.43    0.09
  -1  -1 -26    0.61    0.08
  -1   1 -26    0.54    0.09
   1   1  26    0.46    0.09
   1  -1  26    0.41    0.08
   2   1  26    0.05    0.06
   2  -1  26    0.06    0.06
   2  -1  26    0.03    0.06
  -2   1 -26    0.03    0.06
  -2  -1 -26    0.02    0.06
   3  -1  26    0.05    0.06
   3   1  26    0.06    0.06
  -3  -1 -26    0.04    0.07
  -3   1 -26   -0.03    0.06
   4  -2 -26    0.84    0.10
  -4  -2  26    0.87    0.12
  -3   2  26    0.44    0.09
   3   2 -26    0.35    0.08
   3  -2 -26    0.40    0.07
  -3  -2  26    0.40    0.09
   2   2 -26    0.14    0.06
  -2   2  26    0.19    0.07
  -2  -2  26    0.15    0.06
  -1   2  26    1.13    0.12
  -1  -2  26    1.25    0.12
   1  -2 -26    1.04    0.10
   1   2 -26    1.16    0.11
   0  -2 -26    0.01    0.06
   0   2  26    0.05    0.06
   0   2 -26    0.07    0.06
   0  -2  26    0.03    0.05
  -1   2 -26    0.01    0.06
   1   2  26    0.02    0.06
   1  -2  26    0.05    0.06
   1  -2  26    0.02    0.05
  -1  -2 -26    0.02    0.05
   2  -2  26    2.22    0.16
  -2  -2 -26    2.30    0.16
   2  -2  26    2.35    0.15
   2   2  26    2.31    0.16
  -2   2 -26    2.21    0.16
  -3  -2 -26    0.21    0.09
   3  -2  26    0.21    0.08
  -3   2 -26    0.27    0.09
   3   2  26    0.26    0.08
   3   3 -26    0.60    0.10
  -3   3  26    0.57    0.09
  -3  -3  26    0.49    0.10
  -2   3  26    3.02    0.19
  -2  -3  26    3.16    0.19
   2   3 -26    3.09    0.18
   1  -3 -26    0.90    0.10
  -1  -3  26    0.88    0.10
  -1   3  26    0.87    0.11
   1   3 -26    0.84    0.10
   0   3  26    0.63    0.10
   0  -3 -26    0.48    0.09
   0   3 -26    0.65    0.09
   0  -3  26    0.58    0.09
  -1  -3 -26    2.44    0.16
   1   3  26    2.42    0.17
  -1   3 -26    2.35    0.16
   1  -3  26    2.45    0.16
   1  -3  26    2.78    0.17
   2   3  26    1.14    0.13
  -2  -3 -26    0.96    0.12
  -2   3 -26    1.10    0.12
   2  -3  26    1.03    0.12
  -2   4  26    1.26    0.13
   2  -4 -26    1.28    0.12
  -2  -4  26    1.18    0.12
   2   4 -26    1.23    0.13
   1   4 -26    0.20    0.08
  -1  -4  26    0.11    0.06
  -1   4  26    0.17    0.08
   1  -4 -26    0.17    0.07
   0  -4 -26    1.20    0.12
   0   4  26    1.17    0.13
   0   4 -26    1.15    0.12
   0  -4  26    1.15    0.12
  -1  -4 -26    1.48    0.13
   1  -4  26    1.71    0.14
   1  -4  26    1.70    0.13
   1   4  26    1.72    0.15
  -2   4 -26    0.02    0.07
   2  -5 -26    1.96    0.14
  -2   5  26    1.57    0.15
   1   5 -26    0.77    0.11
  -1   5  26    0.82    0.12
  -1  -5  26    0.76    0.11
   1  -5 -26    0.84    0.11
   0  -5  26    0.72    0.10
   0   5 -26    0.74    0.11
   0   5  26    0.74    0.11
   0  -5 -26    0.72    0.11
   4   0 -27    0.00    0.06
  -4   0  27    0.07    0.07
   3   0 -27   -0.02    0.05
  -3   0  27   -0.03    0.05
  -2   0  27   -0.01    0.05
   2   0 -27    0.04    0.05
   1   0 -27   -0.03    0.05
  -1   0  27    0.07    0.06
   0   0  27    0.09    0.06
   0   0 -27    0.01    0.05
   0   0 -27    0.16    0.06
  -1   0 -27   -0.04    0.05
   1   0  27   -0.03    0.04
  -1   0 -27   -0.01    0.06
   2   0  27    0.07    0.06
   2   0  27   -0.03    0.06
  -2   0 -27   -0.02    0.06
   3   0  27   -0.05    0.06
  -3   0 -27   -0.05    0.06
   3   0  27    0.04    0.06
   4  -1 -27    1.55    0.13
  -4  -1  27    1.38    0.14
  -4   1  27    1.46    0.15
  -3  -1  27    0.72    0.10
   3   1 -27    0.60    0.09
   3  -1 -27    0.64    0.09
  -3   1  27    0.64    0.10
  -2   1  27    0.24    0.08
   2  -1 -27    0.17    0.06
  -2  -1  27    0.17    0.07
   2   1 -27    0.07    0.05
  -1   1  27    0.02    0.05
   1   1 -27    0.10    0.06
   1  -1 -27    0.05    0.06
   1  -1 -27    0.05    0.06
  -1  -1  27    0.02    0.05
   0   1 -27    1.61    0.13
   0  -1  27    1.72    0.14
   0   1 -27    1.49    0.13
   0  -1 -27    1.84    0.12
   0  -1 -27    1.60    0.12
   0   1  27    1.65    0.14
   1   1  27    3.76    0.20
  -1   1 -27    3.98    0.20
  -1  -1 -27    3.66    0.19
  -1   1 -27    3.80    0.20
   1  -1  27    3.59    0.20
   2  -1  27    0.84    0.11
   2  -1  27    0.95    0.11
  -2   1 -27    0.94    0.11
  -2  -1 -27    0.88    0.11
   2   1  27    1.05    0.12
  -3   1 -27    0.03    0.07
   3   1  27    0.14    0.07
   3  -1  27    0.06    0.07
   4  -2 -27    8.13    0.31
   3   2 -27    4.63    0.23
  -3  -2  27    5.26    0.26
  -3   2  27    5.12    0.25
  -2  -2  27   -0.01    0.06
   2   2 -27    0.06    0.06
  -2   2  27   -0.01    0.06
  -1  -2  27    0.29    0.07
   1  -2 -27    0.33    0.08
  -1   2  27    0.33    0.08
   1   2 -27    0.36    0.08
   0   2  27   -0.01    0.05
   0  -2 -27    0.08    0.06
   0   2 -27    0.06    0.06
   0  -2  27    0.02    0.05
  -1  -2 -27    3.56    0.19
  -1   2 -27    3.35    0.18
   1   2  27    3.25    0.20
   1  -2  27    3.49    0.19
   2   2  27    2.14    0.16
  -2  -2 -27    2.48    0.17
   2  -2  27    2.46    0.17
  -2   2 -27    2.37    0.17
   2  -2  27    2.78    0.17
   3  -2  27    0.18    0.08
   3   2  27    0.11    0.07
  -3   3  27    0.92    0.12
   2   3 -27    0.66    0.10
  -2   3  27    0.62    0.10
  -2  -3  27    0.55    0.10
   1  -3 -27   -0.07    0.05
  -1  -3  27    0.03    0.06
   1   3 -27    0.03    0.06
  -1   3  27    0.00    0.06
   0  -3  27   -0.03    0.05
   0  -3 -27    0.11    0.07
   0   3  27    0.05    0.07
   0   3 -27    0.05    0.06
   1  -3  27    0.04    0.06
  -1  -3 -27    0.09    0.07
  -1   3 -27    0.13    0.07
   1   3  27    0.02    0.07
   2   3  27    0.24    0.08
   2  -3  27    0.28    0.09
  -2  -3 -27    0.29    0.09
  -2   3 -27    0.31    0.09
  -2   4  27    1.33    0.13
   2  -4 -27    1.46    0.12
   1   4 -27    4.09    0.22
  -1  -4  27    4.04    0.22
  -1   4  27    3.98    0.23
   1  -4 -27    4.25    0.21
   0  -4  27   -0.02    0.06
   0   4 -27    0.05    0.07
   0   4  27    0.05    0.07
   0  -4 -27    0.02    0.07
   1   4  27    0.13    0.08
  -1  -4 -27    0.20    0.08
   1  -4  27    0.15    0.07
  -2   4 -27    0.37    0.10
   0  -5  27    0.69    0.10
   3   0 -28    0.61    0.09
  -3   0  28    0.62    0.10
  -2   0  28    2.33    0.17
   2   0 -28    2.57    0.16
  -1   0  28    0.03    0.06
   1   0 -28    0.07    0.06
   0   0 -28    0.14    0.07
   0   0 -28    0.16    0.06
   0   0  28    0.24    0.07
  -1   0 -28    1.54    0.13
  -1   0 -28    1.31    0.12
   1   0  28    1.27    0.12
   2   0  28    2.79    0.18
  -2   0 -28    3.33    0.19
   2   0  28    3.30    0.19
   3   0  28    0.05    0.06
  -3  -1  28    0.33    0.09
   3  -1 -28    0.30    0.07
  -3   1  28    0.35    0.09
   3   1 -28    0.36    0.08
  -2   1  28    1.87    0.15
  -2  -1  28    2.36    0.17
   2   1 -28    2.08    0.15
   2  -1 -28    1.97    0.14
   1  -1 -28    2.11    0.14
  -1   1  28    1.77    0.15
  -1  -1  28    1.89    0.15
   1   1 -28    2.03    0.14
   0  -1 -28    0.14    0.06
   0   1 -28    0.20    0.07
   0  -1  28    0.21    0.07
   0  -1 -28    0.13    0.07
   0   1 -28    0.09    0.06
   0   1  28    0.15    0.07
  -1  -1 -28    0.47    0.09
   1   1  28    0.37    0.08
  -1   1 -28    0.43    0.08
   1  -1  28    0.43    0.08
  -1   1 -28    0.36    0.09
   2   1  28    0.96    0.12
   2  -1  28    1.04    0.12
  -2  -1 -28    1.09    0.12
   2  -1  28    1.16    0.12
  -2   1 -28    1.11    0.12
   3   1  28    0.00    0.06
   3  -1  28   -0.01    0.07
  -3   2  28    0.05    0.07
   2   2 -28    0.29    0.08
  -2  -2  28    0.28    0.08
  -2   2  28    0.17    0.08
   1  -2 -28    1.31    0.12
   1   2 -28    1.47    0.13
  -1   2  28    1.14    0.13
  -1  -2  28    1.25    0.12
   0   2 -28    0.00    0.05
   0  -2  28    0.10    0.06
   0   2  28   -0.03    0.06
   0  -2 -28   -0.03    0.06
   1  -2  28    1.24    0.13
  -1  -2 -28    1.25    0.13
  -1   2 -28    1.22    0.12
  -1   2 -28    1.16    0.12
   1   2  28    1.21    0.13
   2   2  28    0.06    0.07
   2  -2  28    0.10    0.07
   2  -2  28    0.08    0.06
  -2  -2 -28    0.10    0.08
  -2   2 -28    0.13    0.08
  -3   3  28    9.91    0.40
  -2  -3  28    0.94    0.12
  -2   3  28    1.05    0.13
   2   3 -28    1.21    0.12
  -1   3  28    0.07    0.07
  -1  -3  28    0.13    0.06
   1  -3 -28    0.07    0.07
   1   3 -28    0.11    0.06
   0  -3 -28    0.90    0.11
   0   3 -28    1.02    0.12
   0  -3  28    0.99    0.11
   0   3  28    0.98    0.12
  -1  -3 -28    1.26    0.13
  -1   3 -28    1.40    0.13
   1  -3  28    1.54    0.13
   1   3  28    1.31    0.14
  -1   3 -28    1.52    0.14
  -2   3 -28    1.13    0.13
  -2   4  28    0.34    0.09
  -1   4  28    0.43    0.10
   1  -4 -28    0.58    0.10
   0  -4 -28   -0.01    0.07
   0  -4  28   -0.09    0.05
   1  -4  28    0.30    0.08
   3   0 -29    0.01    0.06
   2   0 -29   -0.03    0.05
  -2   0  29    0.01    0.06
   1   0 -29    0.06    0.06
  -1   0  29    0.02    0.06
   0   0 -29    0.09    0.06
   0   0  29    0.01    0.06
   0   0 -29   -0.09    0.05
  -1   0 -29    0.00    0.06
  -1   0 -29    0.01    0.05
   1   0  29    0.01    0.06
   2   0  29    0.04    0.06
   2   0  29    0.01    0.06
  -2   0 -29    0.01    0.07
   3  -1 -29    0.40    0.08
  -3   1  29    0.29    0.09
  -2   1  29    0.91    0.12
   2  -1 -29    0.95    0.11
  -2  -1  29    0.89    0.12
   2   1 -29    0.96    0.11
   1   1 -29    2.96    0.17
  -1  -1  29    2.84    0.18
   1  -1 -29    2.86    0.16
  -1   1  29    2.85    0.19
   0  -1  29    0.23    0.08
   0  -1 -29    0.17    0.07
   0   1 -29    0.39    0.08
   0   1  29    0.21    0.07
   1  -1  29    0.57    0.09
  -1  -1 -29    0.70    0.10
  -1   1 -29    0.67    0.10
   1   1  29    0.64    0.10
  -1   1 -29    0.67    0.10
   2   1  29    0.35    0.09
  -2   1 -29    0.35    0.09
   2  -1  29    0.34    0.08
   2  -1  29    0.38    0.09
  -3   2  29    1.24    0.14
  -2   2  29    2.20    0.17
   2   2 -29    2.17    0.15
   1   2 -29    2.69    0.17
  -1   2  29    2.40    0.17
  -1  -2  29    2.47    0.17
   1  -2 -29    2.82    0.17
   0  -2 -29    0.77    0.10
   0  -2  29    0.72    0.10
   0   2 -29    0.77    0.10
   0   2  29    0.85    0.12
  -1   2 -29    1.29    0.13
  -1   2 -29    1.22    0.13
   1  -2  29    1.27    0.13
  -1  -2 -29    1.39    0.13
   1   2  29    1.14    0.13
   2  -2  29    0.06    0.06
  -2   2 -29    0.03    0.07
  -2   3  29    0.64    0.11
   1  -3 -29    0.09    0.07
  -1   3  29   -0.02    0.06
   0  -3 -29    2.25    0.16
   0  -3  29    2.20    0.16
   1  -3  29    0.03    0.06
   2   0 -30    0.07    0.06
  -1   0  30    3.76    0.22
   1   0 -30    4.00    0.21
   0   0 -30    1.88    0.15
   0   0 -30    1.81    0.14
   0   0  30    1.91    0.15
  -1   0 -30    1.36    0.13
   1   0  30    1.36    0.13
  -1   0 -30    1.83    0.14
   2  -1 -30    0.03    0.06
   1   1 -30    0.22    0.07
  -1  -1  30    0.20    0.08
  -1   1  30    0.14    0.08
   0  -1 -30    0.28    0.08
   0   1 -30    0.30    0.07
   0  -1  30    0.25    0.08
   0   1  30    0.20    0.07
   1  -1  30    1.07    0.12
  -1   1 -30    1.41    0.13
  -1   1 -30    1.23    0.13
  -1  -1 -30    1.52    0.14
   0  -2  30    0.13    0.07
   0  -2 -30    0.18    0.08
   0   2 -30    0.12    0.07
  -1   2 -30    0.08    0.08
   1  -2  30    0.12    0.07
   1  -3 -30    0.86    0.11
   1   0 -31    0.00    0.06
   0   0 -31   -0.08    0.05
  -1   0 -31    0.00    0.06
  -1   0 -31   -0.04    0.07
   0  -1 -31    0.55    0.10
   0   0   0    0.00    0.00
